# Supplementary material for: Research Trends in Advanced Glycation End Products and Obesity: Bibliometric Analysis
Source: Nutrients. 2022 Dec 9;14(24):5255. doi: 10.3390/nu14245255 (PMC9783605; doi:10.3390/nu14245255)
Supplement: Supplementary file 1 [file nutrients-14-05255-s001.zip]

Archive with 1 entries (1 files):
- nutrients-2042415-supplementary table s1.xlsx
