# Supplementary material for: Research Trends in Advanced Glycation End Products and Obesity: Bibliometric Analysis
Source: Nutrients. 2022 Dec 9;14(24):5255. doi: 10.3390/nu14245255 (PMC9783605; doi:10.3390/nu14245255)
Supplement: Supplementary file 1 [file nutrients-14-05255-s001.zip › nutrients-2042415-supplementary table s1.xlsx]

## Sheet: scopus (39) +additional re open
Authors	Title	Year	Source title	Volume	Issue	Art. No.	Page start	Page end	Page count	Cited by	DOI	Link	Affiliations	Authors with affiliations	Abstract	Author Keywords	Index Keywords	Funding Details	Funding Text 1	Funding Text 2	Funding Text 3	Funding Text 4	Funding Text 5	Funding Text 6	Funding Text 7	Funding Text 8	Funding Text 9	Funding Text 10	References	Correspondence Address	Publisher	PubMed ID	Language of Original Document	Abbreviated Source Title	Document Type	Publication Stage	Open Access	Source
Razny U., Goralska J., Zdzienicka A., Fedak D., Masania J., Rabbani N., Thornalley P., Pawlica-Gosiewska D., Gawlik K., Dembinska-Kiec A., Solnica B., Malczewska-Malec M.	Relation of the protein glycation, oxidation and nitration to the osteocalcin level in obese subjects	2017	Acta Biochimica Polonica	64	3		415	422		6	10.18388/abp.2017_1627	https://www.scopus.com/inward/record.uri?eid=2-s2.0-85029569561&doi=10.18388%2fabp.2017_1627&partnerID=40&md5=dd78da8078fb2d382f0bd213f38f89a7	Department of Clinical Biochemistry, Jagiellonian University Medical College, Krakow, Poland; Clinical Sciences Research Laboratories, Warwick Medical School, University Hospital, University of Warwick, Coventry, CV2 2DX, United Kingdom	Razny, U., Department of Clinical Biochemistry, Jagiellonian University Medical College, Kraków, Poland; Goralska, J., Department of Clinical Biochemistry, Jagiellonian University Medical College, Kraków, Poland; Zdzienicka, A., Department of Clinical Biochemistry, Jagiellonian University Medical College, Kraków, Poland; Fedak, D., Department of Clinical Biochemistry, Jagiellonian University Medi…	Carboxylated osteocalcin (Gla-OC) contributes to the bone formation, whereas its undercarboxylated form (Glu-OC) takes part in the energy metabolism. In vitro studies had shown that treatment of osteoblast-like cells with advanced glycation end product-modified bovine serum resulted in reduced synthesis of collagen 1 and osteocalcin. The aim of this study was to find association between Gla-OC an…	Advanced glycation end products; Obesity; Osteocalcin; Oxidative stress	advanced glycation end product; antioxidant; biological marker; fructosyl-lysine; kynurenine; Lysine; N'-formylkynurenine; osteocalcin; protein; adult; aged; analogs and derivatives; blood; case control study; female; human; male; metabolism; Middle Aged; obesity; oxidative stress; urine; adult; aged; Antioxidants; Biomarkers; Case-Control Studies; female; Glycation End Products, Advanced; Humans…	European Commission; Narodowe Centrum Nauki; Seventh Framework Programme	This research was supported by: the European Commission through its Seventh Framework Programme "BIOmarkers of Robustness of Metabolic Homeostasis for Nutrigenomics-derived Health CLAIMS Made on Food" (BIOCLAMS, grant agreement no. 244995) and The National Science Centre (PL) (grant number DEC-2011/02/A/NZ2/00022).										Alikhani, M., Alikhani, Z., Boyd, C., MacLellan, C.M., Raptis, M., Liu, R., Pischon, N., Graves, D.T., Advanced glycation end products stimulate osteoblast apoptosis via the MAP kinase and cytosolic apoptotic pathways (2007) Bone, 40, pp. 345-353; Alva, A.S., Gultekin, S.H., Baehrecke, E.H., Autophagy in human tumors: cell survival or death? (2004) Cell Death Differ, 11, pp. 1046-1048. , http://d…	Razny, U.; Department of Clinical Biochemistry, Poland; email: urazny@cm-uj.krakow.pl	Polskie Towarzystwo Biochemiczne	28841723	English	Acta Biochim. Pol.	Article	Final	All Open Access, Bronze, Green	Scopus
Zucchini S., Fabi M., Maltoni G., Zioutas M., Trevisani V., Di Natale V., Cassio A., Pession A.	Adolescents with severe obesity show a higher cardiovascular (CV) risk than those with type 1 diabetes: a study with skin advanced glycation end products and intima media thickness evaluation	2020	Acta Diabetologica	57	11		1297	1305		2	10.1007/s00592-020-01537-1	https://www.scopus.com/inward/record.uri?eid=2-s2.0-85086119330&doi=10.1007%2fs00592-020-01537-1&partnerID=40&md5=e234f06effaf7e39dddecf8a2cc47790	Department of Woman, Child and Urologic Diseases, University of Bologna, S.Orsola-Malpighi Hospital, Bologna, Italy; University of Modena and Reggio Emilia, Modena, Italy	Zucchini, S., Department of Woman, Child and Urologic Diseases, University of Bologna, S.Orsola-Malpighi Hospital, Bologna, Italy; Fabi, M., Department of Woman, Child and Urologic Diseases, University of Bologna, S.Orsola-Malpighi Hospital, Bologna, Italy; Maltoni, G., Department of Woman, Child and Urologic Diseases, University of Bologna, S.Orsola-Malpighi Hospital, Bologna, Italy; Zioutas, M.…	Aims: Type 1 diabetes (T1D) and obesity are strongly associated with cardiovascular (CV) risk and can start in the paediatric age. The CV risk profile of two groups of adolescents was compared through the evaluation of sAGE, IMT and known variables associated with CV risk. The first group was affected by T1D with duration of disease of at least 5 years or 3 years since puberty onset, and the seco…	Adolescents; Advanced glycation end products; Cardiovascular risk; Intima media thickness; Obesity; Type 1 diabetes	advanced glycation end product; hemoglobin A1c; high density lipoprotein cholesterol; low density lipoprotein cholesterol; triacylglycerol; advanced glycation end product; low density lipoprotein cholesterol; triacylglycerol; adolescent; adolescent obesity; Article; blood pressure measurement; body mass; cardiovascular risk; Carotid Intima-Media Thickness; controlled study; dependent variable; di…												Singh, R., Barden, A., Mori, T., Beilin, L., Advanced glycation end-products: a review (2001) Diabetologia, 44, pp. 129-146. , COI: 1:CAS:528:DC%2BD3MXntlSltg%3D%3D; Basta, G., Schmidt, A.M., De Caterina, R., Advanced glycation end products and vascular inflammation: implications for accelerated atherosclerosis in diabetes (2004) Cardiovasc Res, 63, pp. 582-592. , COI: 1:CAS:528:DC%2BD2cXmslertLc…	Zucchini, S.; Department of Woman, Italy; email: stefano.zucchini@aosp.bo.it	Springer-Verlag Italia s.r.l.	32504306	English	Acta Diabetol.	Article	Final		Scopus
Tajabadi Z., Akbari M.E., Hafez A.A.	Physical activity and gastrointestinal cancer risk: A review	2019	Acta Medica Bulgarica	46	1		57	67		1	10.2478/amb-2019-0010	https://www.scopus.com/inward/record.uri?eid=2-s2.0-85063232503&doi=10.2478%2famb-2019-0010&partnerID=40&md5=c9bbb7863b317380eca71a8c53eaa8f4	School of Medicine, Shahid Beheshti University of Medical Sciences, - Tehran, Tehran, Iran; Cancer Research Center, Shoda-ye-Tajrish Hospital, Shahid Beheshti University of Medical Sciences-Tehran, Tehran, Iran	Tajabadi, Z., School of Medicine, Shahid Beheshti University of Medical Sciences, - Tehran, Tehran, Iran; Akbari, M.E., Cancer Research Center, Shoda-ye-Tajrish Hospital, Shahid Beheshti University of Medical Sciences-Tehran, Tehran, Iran; Hafez, A.A., Cancer Research Center, Shoda-ye-Tajrish Hospital, Shahid Beheshti University of Medical Sciences-Tehran, Tehran, Iran	Introduction: Western lifestyle characterized by increased consumption of red meat, fat, processed food, smoking, alcohol drinking, lower consumption of vegetables and physical inactivity has been associated with a higher gastrointestinal cancer risk. Digestive system cancers are diagnosed at late stages when they show poor response to treatment and are associated with a high mortality rate. Colo…	Colorectal cancer; gastroesophageal cancer; gastrointestinal cancer; pancreatic cancer; Physical activity	Article; cancer risk; colorectal cancer; digestive system cancer; energy expenditure; esophagus cancer; human; meta analysis; metabolic equivalent; mortality rate; nonhuman; obesity; pancreas cancer; physical activity; physical inactivity; risk factor; stomach cancer; systematic review												Keum, N., Bao, Y., Smith-Warner, S.A., Association of physical activity by type and intensity with digestive system cancer risk (2016) JAMA Oncology, 2 (9), pp. 1146-1153; Iswarya, S.K., Premarajan, K.C., Kar, S.S., Risk factors for the development of colorectal carcinoma: A case control study from South India (2016) World J Gastrointest Oncol, 8 (2), pp. 207-214; Huerta, J.M., Navarro, C., Chirl…	Akbari, M.E.; Cancer Research Center, Iran; email: profmeakbari@gmail.com	Sciendo		English	Acta Med. Bulg.	Article	Final	All Open Access, Gold	Scopus
Garay-Sevilla M.E., Torres-Graciano S., Villegas-Rodríguez M.E., Rivera-Cisneros A.E., Wrobel K., Uribarri J.	Advanced glycation end products and their receptors did not show any association with body mass parameters in metabolically healthy adolescents	2018	Acta Paediatrica, International Journal of Paediatrics	107	12		2146	2151		2	10.1111/apa.14426	https://www.scopus.com/inward/record.uri?eid=2-s2.0-85056405035&doi=10.1111%2fapa.14426&partnerID=40&md5=798c888ffa81bcc2df6cfa9c979c0e32	Department of Medical Science, Division of Health Science, University of Guanajuato Campus, León, Mexico; Universidad Autónoma de Guadalajara and Universidad del Fútbol y Deporte, Pachuca, Mexico; Department of Chemistry, University of Guanajuato, Guanajuato, Mexico; Department of Medicine, The Icahn School of Medicine at Mount Sinai, New York, NY, United States	Garay-Sevilla, M.E., Department of Medical Science, Division of Health Science, University of Guanajuato Campus, León, Mexico; Torres-Graciano, S., Department of Medical Science, Division of Health Science, University of Guanajuato Campus, León, Mexico; Villegas-Rodríguez, M.E., Department of Medical Science, Division of Health Science, University of Guanajuato Campus, León, Mexico; Rivera-Cisner…	Aim: We determined the relationship between circulating advanced glycation end products (AGEs), AGE receptors and homeostatic model assessment for insulin resistance (HOMA-IR) in metabolically healthy obese and normal weight adolescents. Methods: In 2015, we recruited 80 normal weight adolescents and 80 with obesity from schools Leon city, Mexico, and put them into metabolically healthy (HOMA-IR …	Adolescents; Advanced glycation end products; Insulin resistance; Metabolically healthy obese; Soluble receptor for advanced glycation end products	advanced glycation end product; advanced glycation end product receptor; high density lipoprotein cholesterol; insulin; interleukin 6; low density lipoprotein cholesterol; triacylglycerol; tumor necrosis factor; very low density lipoprotein cholesterol; advanced glycation end product; advanced glycation end product receptor; AGER protein, human; adolescent; adolescent obesity; Article; body mass;…	Consejo Nacional de Ciencia y Tecnología	This study was partially supported by funds from CONACYT Mexico (FOMIX GTO-2012-C03-195211).										Global strategy on diet, physical activity and health: childhood overweight and obesity, , http://www.who.int/dietphysicalactivity/childhood/en/; Lumeng, C.N., Saltiel, A.R., Inflammatory links between obesity and metabolic disease (2011) J Clin Invest, 121, pp. 2111-2117; Vlassara, H., Uribarri, J., Advanced glycation end products (AGE) and diabetes: cause, effect, or both? (2014) Curr Diab Rep,…	Garay-Sevilla, M.E.; Department of Medical Science, Mexico; email: marugaray_2000@yahoo.com	Blackwell Publishing Ltd	29846968	English	Acta Paediatr. Int. J. Paediatr.	Article	Final		Scopus
Koborová I., Gurecká R., Csongová M., Šebek J., Šebeková K.	Plasma markers of oxidative status were associated with increasing continuous cardiometabolic risk scores in healthy students aged 16–20 years without central obesity	2018	Acta Paediatrica, International Journal of Paediatrics	107	12		2137	2145			10.1111/apa.14372	https://www.scopus.com/inward/record.uri?eid=2-s2.0-85047507068&doi=10.1111%2fapa.14372&partnerID=40&md5=635a634a8314b6c6dab03de00c8f5277	Institute of Molecular Biomedicine, Faculty of Medicine, Comenius University, Bratislava, Slovakia; Institute of Medical Physics, Biophysics, Informatics and Telemedicine, Faculty of Medicine, Comenius University, Bratislava, Slovakia; Institute of Materials & Machine Mechanics, Slovak Academy of Sciences, Bratislava, Slovakia	Koborová, I., Institute of Molecular BioMedicine, Faculty of Medicine, Comenius University, Bratislava, Slovakia; Gurecká, R., Institute of Molecular BioMedicine, Faculty of Medicine, Comenius University, Bratislava, Slovakia, Institute of Medical Physics, Biophysics, Informatics and Telemedicine, Faculty of Medicine, Comenius University, Bratislava, Slovakia; Csongová, M., Institute of Molecular…	Aim: We studied the association between increased cardiometabolic risk and markers of oxidative status and glycation in apparently healthy subjects who did not present with central obesity. Methods: From 2011 to 2012, we recruited 2064 students (53% girls) aged 16–20 years from Western Slovakia. Their continuous metabolic syndrome scores (MSS) were calculated as a mean of the sum of the z-scores …	Advanced glycation; Cardiometabolic risk score; Normal weight subjects; Oxidative status; Protein oxidation	advanced glycation end product; advanced oxidation protein product; antioxidant; biological marker; C reactive protein; fructosamine; high density lipoprotein cholesterol; insulin; triacylglycerol; advanced glycation end product; advanced oxidation protein product; biological marker; fructosamine; thiobarbituric acid reactive substance; adolescent; adult; anthropometric parameters; Article; blood…	Slovenská Akadémia Vied; Ministerstvo školstva, vedy, výskumu a športu Slovenskej republiky; Agentúra na Podporu Výskumu a Vývoja	This study was funded by The Scientific Grant Agency of the Ministry of Education, Science, Research and Sport of the Slovak Republic and the Slovak Academy of Sciences (grant number 1/0637/13), The Slovak Research and Development Agency (grant number 0447–12) and the Bratislava Self-governing Region. The funders had no involvement in any aspect of the study or paper.	This study was funded by The Scientific Grant Agency of the Ministry of Education, Science, Research and Sport of the Slovak Republic and the Slovak Academy of Sciences (grant number 1/0637/13), The Slovak Research and Development Agency (grant number 0447?12) and the Bratislava Self-governing Region. The funders had no involvement in any aspect of the study or paper. The authors wish to thank al…									Arnlov, J., Sundstrom, J., Ingelsson, E., Lind, L., Impact of BMI and the metabolic syndrome on the risk of diabetes in middle-aged men (2011) Diabetes Care, 34, pp. 61-65; Arnlov, J., Ingelsson, E., Sundstrom, J., Lind, L., Impact of body mass index and the metabolic syndrome on the risk of cardiovascular disease and death in middle-aged men (2010) Circulation, 121, pp. 230-236; DeBoer, M.D., Gu…	Šebeková, K.; Institute of Molecular BioMedicine, Slovakia; email: kata.sebekova@gmail.com	Blackwell Publishing Ltd	29706023	English	Acta Paediatr. Int. J. Paediatr.	Article	Final		Scopus
Ozyurt V.H., Ötles S.	Effect of food processing on the physicochemical properties of dietary fibre	2016	Acta Scientiarum Polonorum, Technologia Alimentaria	15	3		233	245		29	10.17306/J.AFS.2016.3.23	https://www.scopus.com/inward/record.uri?eid=2-s2.0-84991434216&doi=10.17306%2fJ.AFS.2016.3.23&partnerID=40&md5=67640b969cfb373ce4637a81d89aa9b2	Graduate School of Natural and Applied Sciences, Food Engineering Branch, Ege University, Izmir, 35100, Turkey; Food Engineering Department, Faculty of Engineering, Ege University, Izmir, 35100, Turkey	Ozyurt, V.H., Graduate School of Natural and Applied Sciences, Food Engineering Branch, Ege University, Izmir, 35100, Turkey; Ötles, S., Food Engineering Department, Faculty of Engineering, Ege University, Izmir, 35100, Turkey	Products derived from the manufacturing or processing of plant based foods: cereals, fruits, vegetables, as well as algae, are sources of abundant dietary fibre. Diets high in dietary fibre have been associated with the reduced risk of cardiovascular disease, diabetes, hypertension, obesity, and gastrointestinal disorders. These fibre-rich products and byproducts can also fortify foods, increase …	Dietary fiber; Insoluble dietary fiber; Physicochemical; Processing; Soluble dietary fiber	Byproducts; Cereal products; Fibers; food processing; Fruits; Manufacture; Oils and fats; Physical properties; Processing; Vegetables; cardiovascular disease; Chemical and physical properties; Dietary fibers; Gastrointestinal disorders; Insoluble dietary fibers; Physicochemical; Physicochemical property; Soluble dietary fiber; Processed foods; 4'-galactooligosaccharide; beta glucan; cellulose; co…												Aidoo, R.P., Afoakwa, E.O., Dewettinck, K., Optimization of inulin and polydextrose mixtures as sucrose replacers during sugar-free chocolate manufacture-Rheological, microstructure and physical quality characteristics (2014) J. Food Eng., 126, pp. 35-42; Almeida, E.L., Chang, Y.K., Steel, C.J., Dietary fi bre sources in bread (2013) Inf. Techn. Qual., 50, pp. 545-553; An, E.M., Lee, J.K., Choi, …	Ötles, S.; Food Engineering Department, Turkey; email: semih.otles@ege.edu.tr	Wydawnictwo Uniwersytetu Przyrodniczego w Poznaniu	28071023	English	Acta Sci. Pol. Technol. Aliment.	Article	Final	All Open Access, Gold, Green	Scopus
Buckman L.B., Anderson-Baucum E.K., Hasty A.H., Ellacott K.L.J.	Regulation of S100B in white adipose tissue by obesity in mice	2014	Adipocyte	3	3		215	220		20	10.4161/adip.28730	https://www.scopus.com/inward/record.uri?eid=2-s2.0-84944451751&doi=10.4161%2fadip.28730&partnerID=40&md5=c0599f0b0c69a3853d821402a8b3a373	Department of Molecular Physiology and Biophysics, Vanderbilt University Medical Center, Nashville, TN, United States; Department of Medicine, Indiana University School of Medicine, Indianapolis, IN, United States; Biomedical Neuroscience Research Group, University of Exeter Medical School, Exeter, Devon, United Kingdom	Buckman, L.B., Department of Molecular Physiology and Biophysics, Vanderbilt University Medical Center, Nashville, TN, United States; Anderson-Baucum, E.K., Department of Medicine, Indiana University School of Medicine, Indianapolis, IN, United States; Hasty, A.H., Department of Molecular Physiology and Biophysics, Vanderbilt University Medical Center, Nashville, TN, United States; Ellacott, K.L.…	S100B is a calcium binding protein found in adipose tissue; however, relatively little is known about the physiologic regulation or distribution of the protein within this organ. We examined plasma S100B concentration and white adipose tissue (WAT) s100b mRNA levels in lean and diet-induced obese (DIO) mice. Plasma S100B levels were increased by obesity. In WAT, s100b gene expression was also sig…	Adipocyte; Adipose; Adiposity; Receptor for advanced glycation end-products; S100B; Weight loss	advanced glycation end product receptor; protein S100B; animal cell; animal experiment; animal model; animal tissue; Article; body fat distribution; controlled study; disease association; Gene Expression Regulation; immunohistochemistry; immunoreactivity; inflammation; lean body weight; macrophage; male; mouse; nonhuman; obesity; protein blood level; protein localization; RAGE gene; regulatory me…												Boyes, B.E., Kim, S.U., Lee, V., Sung, S.C., Immunohistochemical co-localization of S-100b and the glial fibrillary acidic protein in rat brain (1986) Neuroscience, 17, pp. 857-865. , http://dx.doi.org/10.1016/0306-4522(86)90050-3, PMID:2422599; Haimoto, H., Hosoda, S., Kato, K., Differential distribution of immunoreactive S100-alpha and S100-beta proteins in normal nonnervous human tissues (1987…	Ellacott, K.L.J.; Biomedical Neuroscience Research Group, United Kingdom	Landes Bioscience		English	Adipocyte	Article	Final	All Open Access, Bronze, Green	Scopus
Saxena A., Tiwari P., Wahi N., Soni A., Bansiwal R.C., Kumar A., Sharma B., Punjabi P., Gupta N., Malik B., Medicherla K.M., Suravajhala P., Mathur S.K.	Transcriptome profiling reveals association of peripheral adipose tissue pathology with type-2 diabetes in Asian Indians	2019	Adipocyte	8	1		125	136		8	10.1080/21623945.2019.1595269	https://www.scopus.com/inward/record.uri?eid=2-s2.0-85063567959&doi=10.1080%2f21623945.2019.1595269&partnerID=40&md5=d0d623aa97a7e6b1e84c6c1507f157b9	Department of Biotechnology, Institute of Applied Sciences and Humanities, GLA University, Mathura, India; Department of Endocrinology, Sawai Man Singh Medical College and Hospital, Jaipur, India; Department of Biotechnology and Bioinformatics, Birla Institute of Scientific Research (BISR), Jaipur, India; Department of Chemistry, School of Basic Sciences, Manipal University, Jaipur, India; Depart…	Saxena, A., Department of Biotechnology, Institute of Applied Sciences and Humanities, GLA University, Mathura, India; Tiwari, P., Department of Endocrinology, Sawai Man Singh Medical College and Hospital, Jaipur, India, Department of Biotechnology and Bioinformatics, Birla Institute of Scientific Research (BISR), Jaipur, India, Department of Chemistry, School of Basic Sciences, Manipal Universit…	Type 2 diabetes (T2D) is a complex disease with an elusive link between its molecular aetiology and clinical presentation. Although, the role of visceral adipose tissue in insulin-resistance and T2D is known, limited information is available on the role of peripheral-subcutaneous adipose tissue especially in Asian Indians. In this microarray-based study of diabetic and normal glucose tolerant Asi…	Asian Indians; peripheral adipose tissue; signalling pathway impact analysis; system biology; Type 2 diabetes; weighted gene co-expression network analysis	adipocytokine; adiponectin; advanced glycation end product receptor; C reactive protein; dectin 1; fatty acid; hemoglobin A1c; high density lipoprotein; hypoxia inducible factor 1; interleukin 10; interleukin 17; interleukin 6; leptin; low density lipoprotein; peroxisome proliferator activated receptor gamma; protein p53; SOS protein; transcriptome; tumor necrosis factor; very low density lipopro…	Indian Council of Medical Research	Financial grant received from Indian Council of Medical Research, Government of India is gratefully acknowledged [grant no 5/4/8/2012-RMC]. Financial grant received from Indian Council of Medical Research, Government of India is gratefully acknowledged (grant no 5/4/8/2012-RMC). SM and AS gratefully acknowledge Principal, S.M.S. Medical College, and hospital, Jaipur (Rajasthan) India and Vice-Cha…										Saxena, A., Sachin, K., Bhatia, A.K., System level meta-analysis of microarray datasets for elucidation of diabetes mellitus pathobiology (2017) Curr Genomics, 18 (3). , [Crosssref], [PubMed], [Web of Science], [Google Scholar]; Hsu, W.C., Araneta, M.R.G., Kanaya, A.M., BMI cut points to identify at-risk Asian Americans for type 2 diabetes screening (2014) Diabetes Care, 38 (1), pp. 150-158. , [C…	Mathur, S.K.; Department of Endocrinology, India; email: drsandeepmathur@rediffmail.com	Taylor and Francis Inc.	30894049	English	Adipocyte	Article	Final	All Open Access, Gold, Green	Scopus
Song Y., Zhang J., Wang H., Guo D., Yuan C., Liu B., Zhong H., Li D., Li Y.	A novel immune-related genes signature after bariatric surgery is histologically associated with non-alcoholic fatty liver disease	2021	Adipocyte	10	1		424	434		2	10.1080/21623945.2021.1970341	https://www.scopus.com/inward/record.uri?eid=2-s2.0-85114683993&doi=10.1080%2f21623945.2021.1970341&partnerID=40&md5=0f08fd42a3c3f713957ceaa2cc081d42	Department of Gastrointestinal Surgery, Hospital of Qingdao University, Qingdao, China; Department of Colonretal Surgery, The Affiliated Hospital of Qingdao University, Qingdao, China; Department of Radiology, Hospital of Qingdao University, Qingdao, China	Song, Y., Department of Gastrointestinal Surgery, Hospital of Qingdao University, Qingdao, China; Zhang, J., Department of Colonretal Surgery, The Affiliated Hospital of Qingdao University, Qingdao, China; Wang, H., Department of Radiology, Hospital of Qingdao University, Qingdao, China; Guo, D., Department of Gastrointestinal Surgery, Hospital of Qingdao University, Qingdao, China; Yuan, C., Dep…	Increasing evidence shows that immune-related genes (IRGs) play an important role in bariatric surgery (BS). We identified differentially expressed immune-related genes (DEIRGs) of adipose tissue after BS by analysing the two expression profiles of GEO (GSE59034 and GSE29409). Subsequently, enrichment analysis, GSEA and PPI networks were examined to identify the hub IRGs and related pathways. The…	Adipose tissue; Bariatric surgery; immune-related gene; NAFLD; Obesity	advanced glycation end product receptor; B cell activating factor; C-C motif chemokine 18; calgranulin C; CD48 antigen; chemokine; chemokine receptor CCR1; chemokine receptor CXCR4; CXCL2 chemokine; cytokine; Fc epsilon; fibroblast growth factor; fibroblast growth factor 1; G protein coupled receptor kinase; gamma interferon; ginsenoside Rb 2; granulocyte macrophage colony stimulating factor; hem…		This research did not receive any specific grant from funding agencies in the public,commercial, or not-for-profit sectors.										Worldwide trends in body-mass index, underweight, overweight, and obesity from 1975 to 2016: a pooled analysis of 2416 population-based measurement studies in 128·9 million children, adolescents, and adults (2017) Lancet, 390 (10113), pp. 2627-2642. , London, England, NCD-RisC; Huh, Y.J., Seo, J.Y., Nam, J., Bariatric/metabolic surgery induces noticeable changes of microbiota and their secreting …	Li, Y.; Department of Gastrointestinal Surgery, No. 16 Jiangsu Road, China; email: liyu11920@hotmail.com	Taylor and Francis Ltd.	34506234	English	Adipocyte	Article	Final	All Open Access, Gold, Green	Scopus
Cusick S.E., Kuch A.E.	Determinants of undernutrition and overnutrition among adolescents in developing countries	2012	Adolescent Medicine: State of the Art Reviews	23	3		440	456		10		https://www.scopus.com/inward/record.uri?eid=2-s2.0-84875902002&partnerID=40&md5=64767a036cad685f6eca30b97445a43c	Division of Global Pediatrics, University of Minnesota, Medical School, 717 Delaware Street SE, Minneapolis, MN 55414, United States	Cusick, S.E., Division of Global Pediatrics, University of Minnesota, Medical School, 717 Delaware Street SE, Minneapolis, MN 55414, United States; Kuch, A.E., Division of Global Pediatrics, University of Minnesota, Medical School, 717 Delaware Street SE, Minneapolis, MN 55414, United States	Many developing countries are struggling with coexisting undernutrition and overnutrition among adolescent populations. Adolescents in developing countries are not typically prioritized for nutritional interventions because young people this age have low rates of morbidity and mortality. However, stunting and thinness remain prevalent among adolescents worldwide, and micronutrient deficiencies, i…		adolescent; developing country; female; human; male; malnutrition; nutritional status; overnutrition; prevalence; review; risk factor; adolescent; Developing Countries; female; Humans; male; malnutrition; nutritional status; overnutrition; prevalence; Risk Factors	National Center for Advancing Translational Sciences											Maternal, Newborn, Child and Adolescent Health. Adolescent Development Page, , http://www.who.int/maternal_child_adolescent/topics/adolescence/dev/en/ index.html, Accessed April 13, 2012; Cordeiro, L., Lamstein, S., Mahmud, Z., Levinson, F., Adolescent malnutrition in developing countries: A close look at the problem and at two national experiences (2006) SCN News. Late 2005-Early, (31); (2011) A…	Cusick, S.E.; Division of Global Pediatrics, 717 Delaware Street SE, Minneapolis, MN 55414, United States; email: scusick@umn.edu		23437681	English	Adolesc. Med.: State Art Rev.	Article	Final		Scopus
Mak R.H., Kuo H.-J., Cheung W.W.	Animal Models of Obesity-Associated Chronic Kidney Disease	2006	Advances in Chronic Kidney Disease	13	4		374	385		9	10.1053/j.ackd.2006.07.003	https://www.scopus.com/inward/record.uri?eid=2-s2.0-33749437723&doi=10.1053%2fj.ackd.2006.07.003&partnerID=40&md5=b7f30bffaf0e0bb92944815612063f52	Division of Pediatric Nephrology, Oregon Health and Science University, Portland, OR, United States	Mak, R.H., Division of Pediatric Nephrology, Oregon Health and Science University, Portland, OR, United States; Kuo, H.-J., Division of Pediatric Nephrology, Oregon Health and Science University, Portland, OR, United States; Cheung, W.W., Division of Pediatric Nephrology, Oregon Health and Science University, Portland, OR, United States	Dramatic advances in basic science have been made in the past 50 years on the basis of animal models of obesity and type II diabetes. Positional-cloning strategies in rodents with spontaneous obesity have enabled landmark scientific breakthroughs and defined the molecular scaffolding for the regulation of energy homeostasis. Recently, studies in the general population suggest that obesity is an i…	Animal models; Chronic kidney disease; Hypertension; nephropathy; Obesity; Diabetes type II	advanced glycation end product; agouti protein; angiotensinogen; apolipoprotein E; endothelial nitric oxide synthase; glucose transporter 1; leptin; melanocortin receptor; neuropeptide Y; proopiomelanocortin; Article; caloric intake; chronic kidney disease; diabetic nephropathy; diet; fatty acid synthesis; gene mutation; glomerulosclerosis; hyperglycemia; hyperinsulinemia; hypertension; kidney di…	National Institutes of Health; National Institute of Diabetes and Digestive and Kidney Diseases	Supported by NIH grants K24DK059475 and U01DK02013 to RHM.										Fox, C.S., Larson, M.G., Leip, E.P., Predictors of new-onset kidney disease in a community-based population (2004) JAMA, 291, pp. 844-850; Hsu, C.Y., McCulloch, C.E., Iribarren, C., Body mass index and risk for end-stage renal disease (2006) Ann Intern Med, 144, pp. 21-28; Virchow, R., (1860) Cellular Pathology, As Based upon Physiological and Pathological Histology. (ed 2)., , Robert M Dewitt, N…	Mak, R.H.; Division of Pediatric Nephrology, , Portland, OR, United States; email: makr@ohsu.edu		17045223	English	Adv. Chron. Kidney Dis.	Article	Final		Scopus
Bronowicka-Szydełko A., Krzystek-Korpacka M., Kuzan A., Gostomska-Pampuch K., Gacka M., Jakobsche-Policht U., Adamiec R., Gamian A.	Advanced glycation end products derived from serum albumin modification by glucose (AGE-1) reflect clustering of lipid-associated metabolic abnormalities and are decreased in patients treated with acarbose: A cross-sectional study	2020	Advances in Clinical and Experimental Medicine	29	3		275	284		2	10.17219/acem/112611	https://www.scopus.com/inward/record.uri?eid=2-s2.0-85082979306&doi=10.17219%2facem%2f112611&partnerID=40&md5=b9c3948a03365ed4f640a54284a5cf5d	Department of Medical Biochemistry, Wroclaw Medical University, Poland; Department of Angiology Diabetes and Hypertension, Wroclaw Medical University, Poland; Laboratory of Medical Microbiology, Hirszfeld Institute of Immunology and Experimental Therapy, Polish Academy of Sciences, Wrocław, Poland	Bronowicka-Szydełko, A., Department of Medical Biochemistry, Wroclaw Medical University, Poland; Krzystek-Korpacka, M., Department of Medical Biochemistry, Wroclaw Medical University, Poland; Kuzan, A., Department of Medical Biochemistry, Wroclaw Medical University, Poland; Gostomska-Pampuch, K., Department of Medical Biochemistry, Wroclaw Medical University, Poland; Gacka, M., Department of Angi…	Background. Advanced glycation end products (AGEs) are formed during protein modification by a reduction of sugars or reactive aldehydes. Depending on the pathology, various AGEs may be formed. They are stable compounds and are considered as potential diseases markers. Objectives. The objective of this study was to assess glucose-mediated albumin modification that yields non-standard epitopes of …	Acarbose; Advanced glycation end products (AGEs); Atherosclerosis; Diabetes; Metabolic syndrome	acarbose; acetylsalicylic acid; advanced glycation end product; antilipemic agent; C reactive protein; dipeptidyl peptidase IV inhibitor; epitope; glucose; high density lipoprotein cholesterol; metformin; Serum Albumin; sulfonylurea derivative; triacylglycerol; acarbose; advanced glycation end product; glucose; Serum Albumin; acute coronary syndrome; adult; Article; atherosclerotic plaque; brain …	Narodowe Centrum Nauki	This work was supported by National Science Centre; grant No. 2012/05/N/NZ5/00836 (A. Bronowicka-Szydełko).										Pippitt, K., Li, M., Gurgle, H.E., Diabetes mellitus: Screening and diagnosis (2016) Am Fam Physician, 93 (2), pp. 103-109; (2017) Global Report on Diabetes, , World Health Organization. Geneva, Switzerland: World Health Organization; Paoletti, R., Bolego, C., Poli, A., Cignarella, A., Metabolic syndrome, inflammation and atherosclerosis (2006) Vasc Health Risk Manag, 2 (2), pp. 145-152; Sun, Y.P…	Bronowicka-Szydełko, A.; Department of Medical Biochemistry, Poland; email: agnieszka.bronowicka-szydelko@umed.wroc.pl	Wroclaw University of Medicine	32207583	English	Adv. Clin. Exp. Med.	Article	Final	All Open Access, Bronze	Scopus
Bronowicka-Szydełko A., Krzystek-Korpacka M., Kuzan A., Gostomska-Pampuch K., Gacka M., Jakobsche-Policht U., Adamiec R., Gamian A.	Non-standard AGE4 epitopes that predict polyneuropathy independently of obesity can be detected by slot dot-blot immunoassay	2020	Advances in Clinical and Experimental Medicine	29	1		91	100		2	10.17219/acem/112612	https://www.scopus.com/inward/record.uri?eid=2-s2.0-85078958396&doi=10.17219%2facem%2f112612&partnerID=40&md5=e253e2f641f253d79fc1139a0f3fb2d5	Department of Medical Biochemistry, Wroclaw Medical University, Poland; Laboratory of Medical Microbiology, Hirszfeld Institute of Immunology and Experimental Therapy, Polish Academy of Sciences, Wrocław, Poland; Department of Angiology Diabetes and Hypertension, Wroclaw Medical University, Poland	Bronowicka-Szydełko, A., Department of Medical Biochemistry, Wroclaw Medical University, Poland; Krzystek-Korpacka, M., Department of Medical Biochemistry, Wroclaw Medical University, Poland; Kuzan, A., Department of Medical Biochemistry, Wroclaw Medical University, Poland; Gostomska-Pampuch, K., Department of Medical Biochemistry, Wroclaw Medical University, Poland, Laboratory of Medical Microbi…	Background. Advanced glycation end-products (AGEs) are formed during cascade reactions between reducing sugars or reactive aldehydes and proteins, lipids or DNA molecules. They constitute a group of various stable compounds. Advanced glycation end-products are considered potential biomarkers of metabolic disorders. However, so far only a few methods to determine the level of individual AGEs have …	Advanced glycation end-products (AGEs); Diabetes; ELISA; Methylglyoxal; Slot dot-blot	age4 antigen; dipeptidyl peptidase IV inhibitor; epitope; metformin; methylglyoxal; unclassified drug; advanced glycation end product; biological marker; epitope; antigen detection; Article; body mass; comparative effectiveness; controlled study; diabetes mellitus; diabetic nephropathy; diabetic neuropathy; diabetic patient; diabetic retinopathy; enzyme linked immunosorbent assay; female; glucose…	Narodowe Centrum Nauki	The study was supported by National Science Centre with a grant No. 2012/05/N/NZ5/00836.										Singh, V.P., Bali, A., Singh, N., Jaggi, A.S., Advanced glycation end products and diabetic complications (2014) Korean J Physiol Pharmacol, 18 (1), pp. 1-14; Ott, C., Jacobs, K., Haucke, E., Navarrete Santos, A., Grune, T., Simm, A., Role of advanced glycation end products in cellular signaling (2014) RedoxBiol, 2, pp. 411-429; Singh, R., Barden, A., Mori, T., Beilin, L., Advanced glycation end-…	Bronowicka-Szydełko, A.; Department of Medical Biochemistry, Poland; email: agnieszka.bronowicka-szydelko@umed.wroc.pl	Wroclaw University of Medicine	32017477	English	Adv. Clin. Exp. Med.	Article	Final	All Open Access, Bronze	Scopus
Seer-Uke E.N., Samuel E.S., Agajah M.E., Ikpato V.T., Tyoakaa A.A., Abugu L.I., Obi R.I., Ityodugh J.I., Kparev T.	NUTRITIONAL STATUS OF CHILDREN UNDER AGE FIVE IN BENUE STATE, NIGERIA	2021	African Journal of Food, Agriculture, Nutrition and Development	21	7		18391	18403			10.18697/ajfand.102.20380	https://www.scopus.com/inward/record.uri?eid=2-s2.0-85119414855&doi=10.18697%2fajfand.102.20380&partnerID=40&md5=552aeb54767c86ac22d9a8360276cdd3	Department of Human Kinetics and Health Education, Faculty of Education, Benue State University, Makurdi, Benue State, Nigeria; Faculty of Education, University of Nigeria Nsukka, P.M.B. 410001Enugu State, Nigeria; Department of Physical & Health Education, Federal College of Education (Tech), Umunze, Anambra State, Nigeria	Seer-Uke, E.N., Department of Human Kinetics and Health Education, Faculty of Education, Benue State University, Makurdi, Benue State, Nigeria; Samuel, E.S., Faculty of Education, University of Nigeria Nsukka, P.M.B. 410001Enugu State, Nigeria; Agajah, M.E., Department of Human Kinetics and Health Education, Faculty of Education, Benue State University, Makurdi, Benue State, Nigeria; Ikpato, V.T.…	This study aimed at determining the nutritional status of under-five children or pupils in Benue State. The objective of the study was to assess the prevalence of stunting, wasting and BMI for age of under-five children or pupils in Benue State. The participants for this study were three hundred and forty (340) under-five children or pupils who were sampled from the Early Childcare Centres (ECCs)…	Benue State; BMI; Nigeria; Nutritional status; Prevalence; Under-Five Children or pupils													(2018) Report on the nutrition and health situation of Nigeria, , https://www.unicef.org/nigeria/reports/national-nutrition-and-health-survey-nnhs-2018, 1. National Nutrition and Health Survey (NNHS). Abuja: National Bureau of Statistic. Accessed on 15th July, 2020; Joint child malnutrition estimates - Levels and trends (2012) Global Database on Child Growth and Malnutrition, , https://www.who.in…	Seer-Uke, E.N.; Department of Human Kinetics and Health Education, Nigeria; email: seerukeeunice@gmail.com	African Scholarly Science Communications Trust (ASSCAT)		English	Afr. J. Food Agric. Nutr. Dev.	Article	Final	All Open Access, Gold	Scopus
Butcher L., Carnicero J.A., Gomez Cabrero D., Dartigues J.-F., Pérès K., Garcia-Garcia F.J., Rodriguez-Mañas L., Erusalimsky J.D.	Increased levels of soluble Receptor for Advanced Glycation End-products (RAGE) are associated with a higher risk of mortality in frail older adults	2019	Age and Ageing	48	5		691	697		13	10.1093/ageing/afz073	https://www.scopus.com/inward/record.uri?eid=2-s2.0-85073790752&doi=10.1093%2fageing%2fafz073&partnerID=40&md5=a352318fe64c7e67dfd8b38619b5f16f	Department of Biomedical Sciences, Cardiff Metropolitan University, Cardiff, CF5 2YB, United Kingdom; Fundacion para la Investigación Biomédica Del Hospital, Universitario de Getafe, Getafe, Spain; Unit of Computational Medicine, Karolinska Institute, Stockholm, Sweden; Univ. Bordeaux Inserm, Bordeaux Population Health Research Center, UMR 1219, Bordeaux, France; Division of Geriatric Medicine, H…	Butcher, L., Department of Biomedical Sciences, Cardiff Metropolitan University, Cardiff, CF5 2YB, United Kingdom; Carnicero, J.A., Fundacion para la Investigación Biomédica Del Hospital, Universitario de Getafe, Getafe, Spain; Gomez Cabrero, D., Unit of Computational Medicine, Karolinska Institute, Stockholm, Sweden; Dartigues, J.-F., Univ. Bordeaux Inserm, Bordeaux Population Health Research Ce…	to evaluate the relationship between serum levels of the soluble Receptor for Advanced Glycation End-products (sRAGE) and mortality in frail and non-frail older adults. Methods: we studied 691 subjects (141 frail and 550 non-frail) with a median age of 75 years from two population-based cohorts, the Toledo Study of Healthy Aging and the AMI study, who were enrolled to the FRAILOMIC initiative. Mu…	Aging; Biomarker; frailty; mortality; older people; soluble Receptor for Advanced Glycation End-products (sRAGE)	advanced glycation end product receptor; advanced glycation end product receptor; biological marker; aged; Article; cardiovascular disease; cerebrovascular accident; cholesterol blood level; clinical assessment; cohort analysis; controlled study; creatinine blood level; diabetes mellitus; diagnostic accuracy; diagnostic test accuracy study; disease association; education; estimated glomerular fil…	Seventh Framework Programme	Declaration of Sources of Funding: The FRAILOMIC study was supported by the European Union’s Seventh Research Framework Programme (FP7-Health-2012) under grant agreement number 305483. The AMI project was funded by AGRICA (CAMARCA, CRCCA, CCPMA PREVOYANCE, CPCEA, AGRI PREVOYANCE), la Mutualité Sociale Agricole (MSA) de Gironde, la Caisse Centrale de la Mutualité Sociale Agricole (CCMSA).										Fried, L.P., Tangen, C.M., Walston, J., Frailty in older adults: Evidence for a phenotype (2001) J Gerontol A Biol Sci Med Sci, 56, pp. M146-M156; Clegg, A., Young, J., Iliffe, S., Rikkert, M.O., Rockwood, K., Frailty in elderly people (2013) Lancet, 381, pp. 752-762; Hudson, B.I., Lippman, M.E., Targeting RAGE signaling in inflammatory disease (2018) Annu Rev Med, 69, pp. 349-364; Schmidt, A.M.,…	Erusalimsky, J.D.; Department of Biomedical Sciences, United Kingdom; email: jderusalimsky@cardiffmet.ac.uk	Oxford University Press	31211360	English	Age Ageing	Article	Final	All Open Access, Green	Scopus
Scavello F., Zeni F., Tedesco C.C., Mensà E., Veglia F., Procopio A.D., Bonfigli A.R., Olivieri F., Raucci A.	Modulation of soluble receptor for advanced glycation end-products (RAGE) isoforms and their ligands in healthy aging	2019	Aging	11	6		1648	1663		14	10.18632/aging.101860	https://www.scopus.com/inward/record.uri?eid=2-s2.0-85063674422&doi=10.18632%2faging.101860&partnerID=40&md5=a7d182c0ba3f62e047776ee749d702b9	Unit of Experimental Cardio-Oncology and Cardiovascular Aging, Centro Cardiologico Monzino-IRCCS, Milan, Italy; Unit of Biostatistics, Centro Cardiologico Monzino-IRCCS, Milan, Italy; Department of Clinical and Molecular Sciences, DISCLIMO, Università Politecnica delle Marche, Ancona, Italy; Center of Clinical Pathology and Innovative Therapy, IRCCS INRCA, Ancona, Italy; Scientific Direction, IRC…	Scavello, F., Unit of Experimental Cardio-Oncology and Cardiovascular Aging, Centro Cardiologico Monzino-IRCCS, Milan, Italy; Zeni, F., Unit of Experimental Cardio-Oncology and Cardiovascular Aging, Centro Cardiologico Monzino-IRCCS, Milan, Italy; Tedesco, C.C., Unit of Biostatistics, Centro Cardiologico Monzino-IRCCS, Milan, Italy; Mensà, E., Department of Clinical and Molecular Sciences, DISCLI…	The receptor for advanced glycation end-products (RAGE) recognizes several ligands involved in inflammatory diseases. Two circulating soluble isoforms exist: esRAGE derived from alternative splicing and cRAGE generated by the membrane-bound RAGE (FL-RAGE) proteolysis. Together, esRAGE and cRAGE constitute sRAGE and function as decoy receptors preventing FL-RAGE/ligands binding. We determined seru…	Aging; Biomarker; Cardiovascular risk; Inflammaging; Obesity; RAGE isoforms	advanced glycation end product receptor; biological marker; isoprotein; ligand; adult; aged; blood; classification; female; genetics; Healthy Aging; human; insulin resistance; male; Middle Aged; obesity; risk factor; very elderly; young adult; adult; aged; Aged, 80 and over; Biomarkers; female; Healthy Aging; Humans; insulin resistance; Ligands; male; Middle Aged; obesity; Protein Isoforms; Recep…												Fritz, G., RAGE: a single receptor fits multiple ligands (2011) Trends Biochem Sci, 36, pp. 625-632. , https://doi.org/10.1016/j.tibs.2011.08.008; Sessa, L., Gatti, E., Zeni, F., Antonelli, A., Catucci, A., Koch, M., Pompilio, G., Bianchi, M.E., The receptor for advanced glycation end-products (RAGE) is only present in mammals, and belongs to a family of cell adhesion molecules (CAMs) (2014) PLoS…	Raucci, A.; Unit of Experimental Cardio-Oncology and Cardiovascular Aging, Italy; email: araucci@ccfm.it	Impact Journals LLC	30903794	English	Aging	Article	Final	All Open Access, Gold, Green	Scopus
Yang Y.-C., Tsai C.-Y., Chen C.-L., Kuo C.-H., Hou C.-W., Cheng S.Y., Aneja R., Huang C.-Y., Kuo W.-W.	Pkcδ activation is involved in ROS-mediated mitochondrial dysfunction and apoptosis in cardiomyocytes exposed to advanced glycation end products (AGEs)	2018	Aging and Disease	9	4		647	663		23	10.14336/AD.2017.0924	https://www.scopus.com/inward/record.uri?eid=2-s2.0-85052945185&doi=10.14336%2fAD.2017.0924&partnerID=40&md5=e4e5071810b09b9b8f90e5b48541dd07	Department of Biological Science and Technology, College of Biopharmaceutical and Food Sciences, China Medical University, Taiwan; Department of Pediatrics, China Medical University Beigang Hospital, Taiwan; School of Chinese Medicine, College of Chinese Medicine, China Medical University, Taiwan; Department of Life Sciences, National Chung Hsing University, Taiwan; Laboratory of Exercise Biochem…	Yang, Y.-C., Department of Biological Science and Technology, College of Biopharmaceutical and Food Sciences, China Medical University, Taiwan; Tsai, C.-Y., Department of Pediatrics, China Medical University Beigang Hospital, Taiwan, School of Chinese Medicine, College of Chinese Medicine, China Medical University, Taiwan; Chen, C.-L., Department of Life Sciences, National Chung Hsing University,…	Diabetic patients exhibit serum AGE accumulation, which is associated with reactive oxygen species (ROS) production and diabetic cardiomyopathy. ROS-induced Pkcδ activation is linked to mitochondrial dysfunction in human cells. However, the role of Pkcδ in cardiac and mitochondrial dysfunction caused by AGE in diabetes is still unclear. AGE-BSA-treated cardiac cells showed dose- and time-dependen…	Advanced glycation end products (AGEs); Apoptosis; Diabetes mellitus (DM); Mitochondrial; Protein kinase C (PKC)δ; Reactive oxygen species (ROS)	acetylcysteine; advanced glycation end product; beta actin; bovine serum albumin; caspase 3; caspase 9; cytochrome c; enzyme activator; mitochondrial protein; parkin; protein Bak; protein Bax; protein bcl 2; protein bcl xl; protein kinase B; protein kinase C alpha; protein kinase C delta; protein kinase C lambda; protein kinase C theta; reactive oxygen metabolite; rotenone; rottlerin; animal expe…	Ministry of Science and Technology; Ministry of Health and Welfare; Ministry of Science and Technology, Taiwan; Ministerio de Ciencia y Tecnología; China Medical University	This study is supported in part by Taiwan Ministry of Health and Welfare Clinical Trial and Research Center of Excellence (MOHW106-TDU-B-212-113004); China Medical University (CMU105-S-32); Ministry of Science and Technology (MOST 106-2320-B-039-038).										Cai, L., Li, W., Wang, G., Guo, L., Jiang, Y., Kang, Y.J., Hyperglycemia-induced apoptosis in mouse myocardium: mitochondrial cytochrome C-mediated caspase-3 activation pathway (2002) Diabetes, 51, pp. 1938-1948; Dyntar, D., Eppenberger-Eberhardt, M., Maedler, K., Pruschy, M., Eppenberger, H.M., Spinas, G.A., Glucose and palmitic acid induce degeneration of myofibrils and modulate apoptosis in ra…	Kuo, W.-W.; Dept. of Biological Science and Technology, Taiwan; email: wwkuo@mail.cmu.edu.tw	International Society on Aging and Disease		English	Aging Dis.	Article	Final	All Open Access, Gold, Green	Scopus
Duarte M.F., Luis C., Baylina P., Faria M.I., Fernandes R., La Fuente J.M.	Clinical and metabolic implications of obesity in prostate cancer: is testosterone a missing link?	2019	Aging Male	22	4		228	240		7	10.1080/13685538.2018.1519695	https://www.scopus.com/inward/record.uri?eid=2-s2.0-85055578655&doi=10.1080%2f13685538.2018.1519695&partnerID=40&md5=ce333bc333d8a1bf3651e554d31b84cb	Politécnico do Porto, Escola Superior de Saúde, Porto, Portugal; Centro Hospitalar Universitário do Porto (CHUP), Porto, Portugal; Instituto de Ciências Biomédicas de Abel Salazar (ICBAS), Universidade do Porto, Porto, Portugal; Instituto de Investigação e Inovação em Saúde (i3S), Universidade do Porto, Porto, Portugal; Facultad de Medicina, Universidade de Santiago de Compostela (USC), Santiago …	Duarte, M.F., Politécnico do Porto, Escola Superior de Saúde, Porto, Portugal, Centro Hospitalar Universitário do Porto (CHUP), Porto, Portugal, Instituto de Ciências Biomédicas de Abel Salazar (ICBAS), Universidade do Porto, Porto, Portugal, Instituto de Investigação e Inovação em Saúde (i3S), Universidade do Porto, Porto, Portugal; Luis, C., Politécnico do Porto, Escola Superior de Saúde, Porto…	Objectives: To assess sex hormones in men with obesity and prostate cancer (PCa) and to study association between androgens and the pathogenesis biology of PCa in vitro. Subjects and methods: One hundred and eighty-one men older than 45 years selected from of a population attending to Urology departments screening for PCa, (78 participants without PCa and 103 patients with PCa). All participants …	Obesity; Prostate cancer; Testosterone	adiponectin; advanced glycation end product; androstanolone; aromatase; estradiol; hemoglobin A1c; high density lipoprotein cholesterol; interleukin 11; interleukin 6; leptin; leukemia inhibitory factor; low density lipoprotein cholesterol; luteinizing hormone; monocyte chemotactic protein 1; plasminogen activator inhibitor 1; prolactin; prostate specific antigen; resistin; testosterone; tissue i…												Cancer Fact Sheets: prostate cancer; Castro, C., Antunes, L., Lunet, N., Cancer incidence predictions in the North of Portugal: keeping population-based cancer registration up to date (2016) Eur J Cancer Prev, 25, pp. 472-480; Parikesit, D., Mochtar, C.A., Umbas, R., The impact of obesity towards prostate diseases (2016) Prostate Int, 4, pp. 1-6; Kelly, D.M., Jones, T.H., Testosterone and obesity…	Fernandes, R.; Escola Superior de Saúde, Rua Dr. António Bernardino de Almeida, 400, Portugal; email: ruben@ess.ipp.pt	Taylor and Francis Ltd	30354924	English	Aging Male	Article	Final	All Open Access, Bronze, Green	Scopus
Kwock C.K., Park J.	Dietary patterns and body mass indices among adults in Korea: Evidence from pseudo panel data	2015	Agricultural Economics (United Kingdom)	46	2		163	172		1	10.1111/agec.12148	https://www.scopus.com/inward/record.uri?eid=2-s2.0-84924599257&doi=10.1111%2fagec.12148&partnerID=40&md5=34805f28986c68af7c193d2b5004763c	Korea Food Research Institute, 1201-62 Anyangpangyo-Ro, Bundang-Gu, Sungnam-Si, Gyunggi-Do, 463-746, South Korea	Kwock, C.K., Korea Food Research Institute, 1201-62 Anyangpangyo-Ro, Bundang-Gu, Sungnam-Si, Gyunggi-Do, 463-746, South Korea; Park, J., Korea Food Research Institute, 1201-62 Anyangpangyo-Ro, Bundang-Gu, Sungnam-Si, Gyunggi-Do, 463-746, South Korea	The debate over the association between dietary patterns and obesity has not been settled in the literature. Some studies suggest that there are significant differences in mean body mass index across dietary patterns whereas other studies refute that result. The objective of this study is to test whether dietary patterns have a significant effect on body mass index in Korean adults when controlli…	BMI; Dietary patterns; Dynamic pseudo panel model; Pseudo panel data	adult; body mass; diet; food intake; male; obesity; panel data; Korea												Anderson, A.L., Harris, T., Houston, D.K., Tylavsky, F.A., Lee, J.S., Sellmeyer, D.E., Sahyoun, N.R., Relationship of dietary patterns with body composition in older adults differ by gender and PPAR-γ Pro12Ala genotype (2010) Eur. J. Nutr., 49, pp. 385-394; Collado, M.D., Estimating dynamic models from time series of independent cross-sections (1997) J. Econ., 82, pp. 37-62; Deaton, A., Panel dat…	Kwock, C.K.; Korea Food Research Institute, 1201-62 Anyangpangyo-Ro, Bundang-Gu, South Korea; email: kwock@kfri.re.kr			English	Agric. Econ.	Article	Final		Scopus
Ahuja S.	Importance of nutrition education in treating and preventing obesity in minority populations in the United States	2016	Agro Food Industry Hi-Tech	27	1		32	35		1		https://www.scopus.com/inward/record.uri?eid=2-s2.0-84971320748&partnerID=40&md5=264de2f91e5fda5d49988459142afbb1	Lincoln University, Jefferson City, MO, United States	Ahuja, S., Lincoln University, Jefferson City, MO, United States	Childhood obesity eventually leads to predisposition to excess weight gain and obesity later in adult life. Overweight children are at twice the risk of becoming overweight/obese adults as compared to their lean counterparts. While obesity is a multifaceted health disorder, primary causes, especially in children stem from consumption of excess calories, mainly processed foods high in sugars, fats…	Childhood obesity; Chronic disorders; Minorities; Nutrition education	Curricula; education; childhood obesity; Chronic disorders; Educational Institutes; Fruits and vegetables; Health disorders; Health disparities; Minorities; physical activity; nutrition												Minossi, V., Pellanda, L.C., The happy heart educational program for changes in health habits in children and their families: Protocol for a randomized clinical trial (2015) Bmc Pediatr, 15, p. 19; Peirson, L., Treatment of overweight and obesity in children and youth: A systematic review and meta-analysis (2015) Cmaj Open, 3 (1), pp. E35-46; Singhal, V., Schwenk, W.F., Kumar, S., Evaluation and …	Ahuja, S.; Lincoln UniversityUnited States	TeknoScienze		English	Agro Food Ind. Hi-Tech	Article	Final		Scopus
Hermosa M., Tineo M., Aranda Y., Posada G.	Perception of change in living conditions and diet among rural Latino immigrants [Percepciones de cambio en condiciones de vida y hábitos alimenticios de inmigrantes Latinos rurales]	2015	Agronomia Colombiana	33	1		107	112			10.15446/agron.colomb.v33n1.49369	https://www.scopus.com/inward/record.uri?eid=2-s2.0-84930828026&doi=10.15446%2fagron.colomb.v33n1.49369&partnerID=40&md5=1b2c30166ddc6271917bb97ccc7fc399	Department of Rural Development, Universidad Nacional de Colombia, Bogota, Colombia; Purdue Extension’s at Learning Network Clinton County, Purdue University, Frankfort, IN, United States; Child Development and Family Studies, College of Health and Human Science, Purdue University, Frankfort, IN, United States	Hermosa, M., Department of Rural Development, Universidad Nacional de Colombia, Bogota, Colombia; Tineo, M., Purdue Extension’s at Learning Network Clinton County, Purdue University, Frankfort, IN, United States; Aranda, Y., Department of Rural Development, Universidad Nacional de Colombia, Bogota, Colombia; Posada, G., Child Development and Family Studies, College of Health and Human Science, Pu…	Thirteen percent of the total population of the United States (US) is composed of immigrants. Mexicans accounted for about three-quarters of the increase in the Hispanic population from 2000 to 2010. The social and economic problems facing this population in their countries of origin are fueling migration to the US, in search of new opportunities. The purpose of this study was to identify and com…	Consumption; Fast food; Income; Overweight; Quality of life; Rural areas													Braun, V., Clarke, V., Using thematic analysis in psychology (2006) Qual. Res. Psychol., 3, pp. 77-101; (2010) Sodium Fact Sheet, , CDC, Center for Disease Control and Prevention, Atlanta, GA; (2014) Prevalence of Self-Reported Obesity among Hispanic Adults by State, BRFSS, 2011-2013, , CDC, Center for Decease Control and Prevention, Atlanta, GA; (2015) Local Industries, , Clinton County Chamber …		Universidad Nacional de Colombia1		English	Agron. Colomb.	Article	Final	All Open Access, Gold, Green	Scopus
Bryant A.K., Fazeli P.L., Letendre S.L., Ellis R.J., Potter M., Burdo T.H., Singh K.K., Jeste D.V., Grant I., Moore D.J.	Complement component 3 is associated with metabolic comorbidities in older HIV-positive adults	2016	AIDS Research and Human Retroviruses	32	3		271	278		6	10.1089/aid.2015.0179	https://www.scopus.com/inward/record.uri?eid=2-s2.0-84960121665&doi=10.1089%2faid.2015.0179&partnerID=40&md5=ad42151294479d4a0f5bcfb3b6d8f0a0	HIV Neurobehavioral Research Program, Dickinson Street, San Diego, CA 92103-8231, United States; Department of Psychiatry, University of California San Diego, San Diego, CA, United States; Department of Neurosciences, University of California San Diego, San Diego, CA, United States; Department of Biology, Boston College, Chestnut Hill, MA, United States; Department of Pediatrics, University of Ca…	Bryant, A.K., HIV Neurobehavioral Research Program, Dickinson Street, San Diego, CA 92103-8231, United States; Fazeli, P.L., Department of Psychiatry, University of California San Diego, San Diego, CA, United States; Letendre, S.L., HIV Neurobehavioral Research Program, Dickinson Street, San Diego, CA 92103-8231, United States; Ellis, R.J., HIV Neurobehavioral Research Program, Dickinson Street, …	Our objective was to evaluate the association of plasma inflammatory biomarkers with MetS in an older population of treated HIV-infected (HIV+) as compared to age-matched HIV-negative (HIV-) adults. This was done in a retrospective observational study. Plasma concentrations of complement component 3 (C3), cystatin C, fibroblast growth factor 1, interleukin 6, oxidized LDL, soluble RAGE, soluble C…		advanced glycation end product; antiretrovirus agent; CD14 antigen; CD163 antigen; cholesterol; complement component C3; cystatin C; fibroblast growth factor 1; glucose; high density lipoprotein cholesterol; interleukin 6; low density lipoprotein cholesterol; osteopontin; oxidized low density lipoprotein; triacylglycerol; biological marker; complement component C3; adult; Article; body mass; card…	National Institutes of Health; U.S. Department of Defense; National Institute of Mental Health; National Institute on Aging; University of California, San Diego; Veterans Affairs San Diego Healthcare System	The San Diego HIV Neurobehavioral Research Center [HNRC] group is affiliated with the University of California, San Diego, the Naval Hospital, San Diego, and the Veterans Affairs San Diego Healthcare System, and includes Director: Robert K. Heaton, Ph.D., Co-Director: Igor Grant, M.D.; Associate Directors: J. Hampton Atkinson, M.D., Ronald J. Ellis, M.D., Ph.D., and Scott Letendre, M.D.; Center M…	The San Diego HIV Neurobehavioral Research Center [HNRC] group is affiliated with the University of California, San Diego, the Naval Hospital, San Diego, and the Veterans Affairs San Diego Healthcare System, and includes Director: Robert K. Heaton, Ph.D., Co-Director: Igor Grant, M.D.; Associate Directors: J. Hampton Atkinson, M.D., Ronald J. Ellis, M.D., Ph.D., and Scott Letendre, M.D.; Center M…									Worm, S.W., Friis-Møller, N., Bruyand, M., High prevalence of the metabolic syndrome in HIV-infected patients: Impact of different definitions of the metabolic syndrome (2010) AIDS, 24, pp. 427-435; Nix, L.M., Tien, P.C., Metabolic syndrome, diabetes, and cardiovascular risk in HIV (2014) Curr HIV/AIDS Rep, 11, pp. 271-278; Palios, J., Kadoglou, N.P.E., Lampropoulos, S., The pathophysiology of HI…	Moore, D.J.; HIV Neurobehavioral Research Program, Dickinson Street, United States; email: djmoore@ucsd.edu	Mary Ann Liebert Inc.	26499082	English	AIDS Res. Hum. Retroviruses	Article	Final	All Open Access, Green	Scopus
Venter C., Greenhawt M., Meyer R.W., Agostoni C., Reese I., du Toit G., Feeney M., Maslin K., Nwaru B.I., Roduit C., Untersmayr E., Vlieg-Boerstra B., Pali-Schöll I., Roberts G.C., Smith P., Akdis C.A., Agache I., Ben-Adallah M., Bischoff S., Frei R., Garn H., Grimshaw K., Hoffmann-Sommergruber K., Lunjani N., Muraro A., Poulsen L.K., Renz H., Sokolowska M., Stanton C., O'Mahony L.	EAACI position paper on diet diversity in pregnancy, infancy and childhood: Novel concepts and implications for studies in allergy and asthma	2020	Allergy: European Journal of Allergy and Clinical Immunology	75	3		497	523		47	10.1111/all.14051	https://www.scopus.com/inward/record.uri?eid=2-s2.0-85081741035&doi=10.1111%2fall.14051&partnerID=40&md5=760d2b71fc9ea8c9a3d922c29cdc9f43	Section of Allergy and Immunology, Children's Hospital Colorado, University of Colorado Denver School of Medicine, Aurora, CO, United States; Imperial College, London, United Kingdom; Fondazione IRCCS Ca' Granda - Ospedale Maggiore Policlinico, Milano, Italy; Dipartimento di Scienze Cliniche e di Comunita, Universita' degli Studi, Milano, Italy; Dietary Counseling and Nutrition Therapy Centre, Mu…	Venter, C., Section of Allergy and Immunology, Children's Hospital Colorado, University of Colorado Denver School of Medicine, Aurora, CO, United States; Greenhawt, M., Section of Allergy and Immunology, Children's Hospital Colorado, University of Colorado Denver School of Medicine, Aurora, CO, United States; Meyer, R.W., Imperial College, London, United Kingdom; Agostoni, C., Fondazione IRCCS Ca…	To fully understand the role of diet diversity on allergy outcomes and to set standards for conducting research in this field, the European Academy of Allergy and Clinical Immunology Task Force on Diet and Immunomodulation has systematically explored the association between diet diversity and allergy outcomes. In addition, a detailed narrative review of information on diet quality and diet patter…	asthma; atopic dermatitis; Diet diversity; food allergy; Prevention; rhinitis	allergen; allergic rhinitis; allergy; Article; artificial milk; asthma; atopic dermatitis; child nutrition; childhood obesity; dietary exposure; dietary intake; dietary pattern; female; food allergy; food frequency questionnaire; food processing; food quality; fortified food; human; immunological tolerance; infant nutrition; maternal nutrition; Mediterranean diet; portion size; pregnancy; priorit…	Action Medical Research; National Institute on Handicapped Research; National Institute of Allergy and Infectious Diseases; European Commission; Medical Research Council; Schweizerischer Nationalfonds zur Förderung der Wissenschaftlichen Forschung; National Peanut Board; Christine Kühne – Center for Allergy Research and Education	Dr Nwaru, Dr Maslin, Remo Frei, Dr Pali‐Schöll, Dr Garn, Dr Untersmayr, Dr Lunjani, Dr Sokolowska, Dr Agache, Dr Renz, Dr Feeney, Dr Stanton, Dr Smith, Dr Roberts, Dr Ben‐Abdallah, Dr Muraro, Dr Agostoni, Dr Roduit and Dr Poulsen have nothing to disclose. Dr O'Mahony reports personal fees from Alimentary Health, grants from GSK, outside the submitted work. Dr Hoffmann‐Sommergruber reports other f…										Ruel, M.T., Is dietary diversity ane indicator of food security of dietary quality? A review of measurement issues and research needs (2003) Int Food Policy Res Inst, pp. 1-58. , Discussion paper. 140; Castro-Quezada, I., Roman-Vinas, B., Serra-Majem, L., The Mediterranean diet and nutritional adequacy: a review (2014) Nutrients, 6, pp. 231-248; Hu, F.B., Dietary pattern analysis: a new direction…	Venter, C.; Section of Allergy and Immunology, United States; email: Carina.Venter@childrenscolorado.org	Blackwell Publishing Ltd	31520486	English	Allergy Eur. J. Allergy Clin. Immunol.	Article	Final	All Open Access, Bronze, Green	Scopus
Schuh A.F., Saute J.A., Rieder C.R., Chaves M., Roriz-Cruz M.	Mechanisms of brain aging regulation by insulin: Implications for neurodegeneration in Alzheimer's disease and other disorders	2011	Alzheimer's Disease Research Journal	3	3-4		313	331				https://www.scopus.com/inward/record.uri?eid=2-s2.0-82755168751&partnerID=40&md5=066f7eed6354d7407389c2e5632ad843	Divisions of Neurogeriatrics, Department of Neurology, Brazilian Federal University of Rio Grande do Sul State, Brazil	Schuh, A.F., Divisions of Neurogeriatrics, Department of Neurology, Brazilian Federal University of Rio Grande do Sul State, Brazil; Saute, J.A., Divisions of Neurogeriatrics, Department of Neurology, Brazilian Federal University of Rio Grande do Sul State, Brazil; Rieder, C.R., Divisions of Neurogeriatrics, Department of Neurology, Brazilian Federal University of Rio Grande do Sul State, Brazil;…	The central nervous system, especially the brain, is one of the most sensible systems to the effects of aging. This might be so due of the extremely low neuronal mitosis rate, together with the high metabolic rate of neurons, what renders them more susceptible to the cumulative effects of the Reactive Oxygen Species (ROS) and Advanced Glycation End-products (AGE) with aging. Caloric restriction d…		advanced glycation end product; amyloid beta protein; amyloid precursor protein; growth factor; insulin; levodopa; reactive oxygen metabolite; tau protein; aging; Alzheimer disease; amyloid plaque; Article; brain aging; cognitive defect; degenerative disease; dementia; diabetes mellitus; hormonal regulation; hormone action; human; insulin release; insulin resistance; metabolic disorder; nerve deg…												Timiras, P.S., (2002) Physiological Basis of Aging and Geriatrics, , Third Edition. Informa Healthcare; Tschanz, J.T., Corcoran, C., Skoog, I., Dementia: The leading predictor of death in a defined elderly population: The Cache County Study (2004) Neurology, 62 (7), pp. 1156-1162; Franceschi, C., Valensin, S., Bonafè, M., The network and the remodeling theories of aging: Historical background and…	Schuh, A. F.; Divisions of Neurogeriatrics, Brazil			English	Alzheimer's Dis. Res. J.	Article	Final		Scopus
Riley M., Locke A.B., Skye E.P.	Health maintenance in school-aged children: Part II. counseling recommendations	2011	American Family Physician	83	6		689	694		15		https://www.scopus.com/inward/record.uri?eid=2-s2.0-79955956227&partnerID=40&md5=6b94e03c1701ce1a000f7cd9ea4a8c39	University of Michigan Medical School, Ann Arbor, MI, United States	Riley, M., University of Michigan Medical School, Ann Arbor, MI, United States; Locke, A.B., University of Michigan Medical School, Ann Arbor, MI, United States; Skye, E.P., University of Michigan Medical School, Ann Arbor, MI, United States	School-aged children (kindergarten through early adolescence) are establishing patterns of behavior that may last a lifetime; therefore, it is important to counsel these patients about healthy lifestyle practices during well-child examinations. Children and families should be advised to eat a diet high in fruits, vegetables, whole grains, low-fat or nonfat dairy products, beans, fish, and lean me…		alcoholism; Article; attitude to health; child; child health care; community program; dental care; diet restriction; drug use; high risk behavior; high risk patient; human; lifestyle modification; patient counseling; patient safety; physical activity; risk assessment; school child; screening test; Sexual Behavior; sleep pattern; tobacco dependence; weight control; addiction; adolescent; Counselin…												Riley, M., Locke, A.B., Skye, E.P., Health maintenance in school-aged children. Part I: History, physical examination, screening, and immunizations (2011) Am Fam Physician, 83 (6), pp. 683-688; http://brightfutures.aap.org/pdfs/Guidelines_PDF/18-Adolescence.pdf, Bright Futures guidelines for health supervision of infants, children, and adolescents, Accessed December 15, 2010; (2004) Screening and…	Riley, M.; Chelsea Health Center, 14700 E. Old U.S. Hwy. 12, Chelsea, MI, United States; email: marriley@med.umich.edu	American Academy of Family Physicians	21404979	English	Am. Fam. Phys.	Article	Final		Scopus
Lesser L.I., Mazza M.C., Lucan S.C.	Nutrition myths and healthy dietary advice in clinical practice	2015	American Family Physician	91	9		634	638		11		https://www.scopus.com/inward/record.uri?eid=2-s2.0-84929494271&partnerID=40&md5=704b55155e29d399d060f78b072d4877	Palo Alto Medical Foundation Research Institute, Palo Alto, CA, United States; Stanford Clinical Excellence Research Center, Stanford, CA, United States; Palo Alto Medical Foundation Research Institute, Palo Alto, CA, United States; Albert Einstein College of Medicine, Montefiore Medical Center, Bronx, NY, United States	Lesser, L.I., Palo Alto Medical Foundation Research Institute, Palo Alto, CA, United States; Mazza, M.C., Stanford Clinical Excellence Research Center, Stanford, CA, United States, Palo Alto Medical Foundation Research Institute, Palo Alto, CA, United States; Lucan, S.C., Albert Einstein College of Medicine, Montefiore Medical Center, Bronx, NY, United States	Healthy dietary intake is important for the maintenance of general health and wellness, the prevention of chronic illness, the optimization of life expectancy, and the clinical management of virtually all disease states. Dietary myths (i.e., concepts about nutrition that are poorly supported or contradicted by scientific evidence) may stand in the way of healthy dietary intake. Dietary myths exis…		calcium; chitosan; inulin; low density lipoprotein cholesterol; trace element; vitamin D; calcium intake; fat intake; lipid; Article; bone density; cardiovascular risk; chronic disease; clinical practice; clinical trial (topic); cooked food; dietary intake; fat intake; fracture; gastrointestinal symptom; high fiber diet; human; life expectancy; low fat diet; macronutrient; malabsorption; meta ana…	Palo Alto Medical Foundation	The selected myths described in this article are characterized by dietary reductionism, which emphasizes food constituents instead of foods in their entirety. Although much nutritional science is based on evaluating the benefits or harms of food constituents such as micronutrients, macronutrients, non-nutrients, and energy, patients eat foods, not food constituents. 46 If patients consume ultrapr…										Katz, D.L., Meller, S., Can we say what diet is best for health? (2014) Annu Rev Public Health, 35, pp. 83-103; Hegsted, D.M., Calcium and osteoporosis (1986) J Nutr, 116 (11), pp. 2316-2319; Winzenberg, T.M., Shaw, K., Fryer, J., Jones, G., Calcium supplementation for improving bone mineral density in children (2006) Cochrane Database Syst Rev, (2), pp. CD005119; Avenell, A., Mak, J.C., O’Connel…	Lesser, L.I.; Palo Alto Medical Foundation Research Institute, 795 El Camino Real, Ames Bldg, United States; email: lesserl@pamfri.org	American Academy of Family Physicians	25955738	English	Am. Fam. Phys.	Article	Final		Scopus
Riley L.K., Rupert J., Boucher O.	Nutrition in toddlers	2018	American Family Physician	98	4		227	233		6		https://www.scopus.com/inward/record.uri?eid=2-s2.0-85053417569&partnerID=40&md5=9c116c69bf88598ee9b28bb2deb08bb4	Grand Junction, CO, United States; Nellis Air Force BaseNV, United States; Eglin Air Force BaseFL, United States	Riley, L.K., Grand Junction, CO, United States; Rupert, J., Nellis Air Force BaseNV, United States; Boucher, O., Eglin Air Force BaseFL, United States	The establishment of eating practices that contribute to lifelong nutritional habits and overall health begins in toddlerhood. During this time, children acquire the motor skills needed to feed themselves and develop preferences that affect their food selections. Classifications for faltering weight (also called failure to thrive or growth faltering) and overweight are based on World Health Organ…		trace element; Article; artificial milk; beverage; breast feeding; breast milk; child; child behavior; child nutrition; childhood obesity; food allergy; food intake; human; macronutrient; milk; nonhuman; overnutrition; toddler; animal; diet; feeding behavior; healthy diet; infant; infant nutrition; nutritional requirement; preschool child; procedures; Animals; Child Nutritional Physiological Phen…												(2017) Centers for Disease Control and Prevention. National Center for Health Statistics. Growth Charts., , http://www.cdc.gov/growthcharts.Accessed, June 2; Cole, S.Z., Lanham, J.S., Failure to thrive:An update (2011) Am Fam Physician, 83 (7), pp. 829-834; Dietary Guidelines for Americans 2015-2020, , http://health.gov/dietaryguidelines/2015/guidelines/, Accessed June 20, 2017; Bradlee, M.L., Si…	Riley, L.K.Patterson Rd, United States; email: lyrad.riley@sclhs.net	American Academy of Family Physicians	30215978	English	Am. Fam. Phys.	Article	Final		Scopus
Locke A., Stoesser K., Pippitt K.	Health maintenance in school-aged children: Part II. Counseling recommendations	2019	American Family Physician	100	4		219	226		5		https://www.scopus.com/inward/record.uri?eid=2-s2.0-85071281002&partnerID=40&md5=c5bdfa7b0214e8c88c8f5e574fd48c34	University of Utah Health, Salt Lake City, UT, United States	Locke, A., University of Utah Health, Salt Lake City, UT, United States; Stoesser, K., University of Utah Health, Salt Lake City, UT, United States; Pippitt, K., University of Utah Health, Salt Lake City, UT, United States	School-aged children (five to 12 years) are establishing patterns of behavior that may last a lifetime; therefore, during health maintenance visits, it is important to counsel families on healthy lifestyle practices. Children should eat a diet high in fruits, vegetables, whole grains, low-fat or nonfat dairy products, beans, fish, and lean meats, while limiting sugar, fast food, and highly proces…		adolescence; adolescent sexual behavior; alcohol consumption; anticipatory guidance; Article; Beck Depression Inventory; child; child behavior; child health care; child nutrition; child safety; childhood mortality; concentration loss; dental procedure; depression; drug abuse; environmental factor; exercise intensity; family counseling; healthy lifestyle; high risk behavior; human; hypertension; i…												Riley, M., Morrison, L., McEvoy, A., Health maintenance in school-aged children and adolescents: Part I. History, physical examination, screening, and immunizations (2019) Am Fam Physician., 100 (4), pp. 213-218; (2017) Recommendations for Preventive Pediatric Health Care, , https://www.aap.org/en-us/Documents/periodicity_schedule.pdf, American Academy of Pediatrics. Accessed August 31, 2018; (20…	Locke, A.555 Foothill, United States; email: amy.locke@hsc.utah.edu	American Academy of Family Physicians	31414773	English	Am. Fam. Phys.	Article	Final		Scopus
Lazo M., Halushka M.K., Shen L., Maruthur N., Rebholz C.M., Rawlings A.M., Hoogeveen R.C., Brinkley T.E., Ballantyne C.M., Astor B.C., Selvin E.	Soluble receptor for advanced glycation end products and the risk for incident heart failure: The Atherosclerosis Risk in Communities Study	2015	American Heart Journal	170	5		961	967		33	10.1016/j.ahj.2015.08.008	https://www.scopus.com/inward/record.uri?eid=2-s2.0-84954270822&doi=10.1016%2fj.ahj.2015.08.008&partnerID=40&md5=ed4e6e7e4c77611b88ce21512927e6cc	Department of Medicine, Johns Hopkins University of School of Medicine, Baltimore, MD, United States; Department of Epidemiology, Welch Center for Prevention, Epidemiology and Clinical Research, Johns Hopkins Bloomberg School of Public Health, Baltimore, MD, United States; Department of Pathology, School of Medicine, Johns Hopkins University, Baltimore, MD, United States; Department of Medicine, …	Lazo, M., Department of Medicine, School of Medicine, Johns Hopkins University, Baltimore, MD, United States, Department of Epidemiology, Welch Center for Prevention, Epidemiology and Clinical Research, Johns Hopkins Bloomberg School of Public Health, Baltimore, MD, United States; Halushka, M.K., Department of Pathology, School of Medicine, Johns Hopkins University, Baltimore, MD, United States; …	Background Experimental studies in animals suggest that circulating soluble receptor for advanced glycation end products (sRAGE) decrease oxidative stress, inflammation, and fibrosis. The association between sRAGE and incident heart failure has not been systematically examined in a prospective study. Methods We conducted a prospective analysis of a subsample of 1,086 participants from the Atheros…		advanced glycation end product receptor; C reactive protein; gamma glutamyltransferase; advanced glycation end product receptor; biological marker; adult; Article; Black person; body mass; cardiovascular risk; diabetes mellitus; female; gamma glutamyl transferase blood level; heart failure; human; hypertension; incidence; major clinical study; male; predictive value; prevalence; priority journal;…	National Institutes of Health; National Heart, Lung, and Blood Institute; National Institute of Diabetes and Digestive and Kidney Diseases; American Heart Association	The ARIC Study is carried out as a collaborative study supported by National Heart, Lung, and Blood Institute contracts ( HHSN268201100005C , HHSN268201100006C , HHSN268201100007C , HHSN268201100008C , HHSN268201100009C , HHSN268201100010C , HHSN268201100011C , and HHSN268201100012C ). This research was supported by the National Institutes of Health/National Institute of Diabetes and Digestive an…	The ARIC Study is carried out as a collaborative study supported by National Heart, Lung, and Blood Institute contracts (HHSN268201100005C, HHSN268201100006C, HHSN268201100007C, HHSN268201100008C, HHSN268201100009C, HHSN268201100010C, HHSN268201100011C, and HHSN268201100012C). This research was supported by The National Institutes of Health/National Institute of Diabetes and Digestive and Kidney …	The ARIC Study is carried out as a collaborative study supported by National Heart, Lung, and Blood Institute contracts (HHSN268201100005C, HHSN268201100006C, HHSN268201100007C, HHSN268201100008C, HHSN268201100009C, HHSN268201100010C, HHSN268201100011C, and HHSN268201100012C). This research was supported by the National Institutes of Health/National Institute of Diabetes and Digestive and Kidney …								Piperi, C., Adamopoulos, C., Dalagiorgou, G., Crosstalk between advanced glycation and endoplasmic reticulum stress: Emerging therapeutic targeting for metabolic diseases (2012) J Clin Endocrinol Metab, 97 (7), pp. 2231-2242; Yan, S.F., Ramasamy, R., Schmidt, A.M., Mechanisms of disease: Advanced glycation end-products and their receptor in inflammation and diabetes complications (2008) Nat Clin …	Lazo, M.2024 E. Monument Street, United States; email: mlazo@jhu.edu	Mosby Inc.	26542505	English	Am. Heart J.	Article	Final	All Open Access, Green	Scopus
Volpe R., Okrent A., Leibtag E.	The effect of supercenter-format stores on the healthfulness of consumers' grocery purchases	2013	American Journal of Agricultural Economics	95	3		568	589		51	10.1093/ajae/aas132	https://www.scopus.com/inward/record.uri?eid=2-s2.0-84879761430&doi=10.1093%2fajae%2faas132&partnerID=40&md5=170c6c7a980149667b6881def6bfd08f		Volpe, R.; Okrent, A.; Leibtag, E.	We examine the effect of supercenter market share on consumers' food-at-home purchasing habits in the United States. We measure healthfulness several different ways to ensure robustness, but all measurements place a greater value on fresh fruits and vegetables and whole grains than on processed foods high in sugar and sodium. We find that from 1998-2006 consumers generally purchased less healthfu…	Consumer behavior; Dietary guidelines; Food purchases; Food retailing; Obesity; Supercenters	consumption behavior; diet; food consumption; food market; fruit; obesity; retailing; vegetable; United States												Basker, E., The causes and consequences of wal-mart's growth (2007) Journal of Economic Perspectives, 21 (3), pp. 177-198; Basker, E., (2007) When Good Instruments Go Bad: A Reply to Neumark, Zhang, and Ciccarella., , University of Missouri Department of EconomicsWorking Paper; Basker, E., Noel, M., The evolving food chain: Competitive effects of wal-mart's entry into the supermarket industry (20…				English	Am. J. Agric. Econ.	Article	Final		Scopus
MacInnis B., Rausser G.	Does food processing contribute to childhood obesity disparities?	2005	American Journal of Agricultural Economics	87	5		1154	1158		17	10.1111/j.1467-8276.2005.00801.x	https://www.scopus.com/inward/record.uri?eid=2-s2.0-33745259515&doi=10.1111%2fj.1467-8276.2005.00801.x&partnerID=40&md5=f853a18434807268c3b19e3010938bd5	Department of Agricultural and Resource Economics, University of California at Berkeley, 207 Giannini Hall no. 3310, Berkeley, CA 94720-3310, United States	MacInnis, B., Department of Agricultural and Resource Economics, University of California at Berkeley, 207 Giannini Hall no. 3310, Berkeley, CA 94720-3310, United States; Rausser, G., Department of Agricultural and Resource Economics, University of California at Berkeley, 207 Giannini Hall no. 3310, Berkeley, CA 94720-3310, United States	Many have hypothesized that the increased prevalence of childhood obesity is a result of environmental factors that promote the overconsumption of low-cost and good-tasting energy-dense foods. Using the CSFII (Continuing Surveys of Food Intakes by Individuals) 1994-96, 1998, an attempt was made to investigate the incidence and distribution effect of childhood obesity. Residuals and energy density…		child care; child welfare; diet; food intake; health risk; obesity												Belamarich, P.F., Luder, E., Kattan, M., Mitchell, H., Islam, S., Lynn, H., Crain, E.F., "Do Obese Inner-City Children with Asthma Have More Symptoms Than Nonobese Children with Asthma?" (2000) Pediatrics, 106, pp. 1436-1441; Drewnowski, A., Specter, S., "Poverty and Obesity: The Role of Energy Density and Energy Costs" (2004) American Journal of Clinical Nutrition, 79, pp. 6-16; Foster-Powell, K…	MacInnis, B.; Department of Agricultural and Resource Economics, 207 Giannini Hall no. 3310, Berkeley, CA 94720-3310, United States			English	Am. J. Agric. Econ.	Article	Final		Scopus
Su W.-Y., Li Y., Chen X., Li X., Wei H., Liu Z., Shen Q., Chen C., Wang Y.-P., Li W.	Ginsenoside Rh1 Improves Type 2 Diabetic Nephropathy through AMPK/PI3K/Akt-Mediated Inflammation and Apoptosis Signaling Pathway	2021	American Journal of Chinese Medicine	49	5		1215	1233		1	10.1142/S0192415X21500580	https://www.scopus.com/inward/record.uri?eid=2-s2.0-85107051040&doi=10.1142%2fS0192415X21500580&partnerID=40&md5=9592e9251affb47b2031760eedd8cb48	College of Chinese Medicinal Materials, Jilin Agricultural University, 2888 Xincheng Street, Jilin, Changchun, 130118, China; National and Local Joint Engineering Research Center for Ginseng Breeding and Development, Changchun, 130118, China; School of Biomedical Sciences, The University of Queensland, Brisbane, QLD 4072, Australia	Su, W.-Y., College of Chinese Medicinal Materials, Jilin Agricultural University, 2888 Xincheng Street, Jilin, Changchun, 130118, China; Li, Y., College of Chinese Medicinal Materials, Jilin Agricultural University, 2888 Xincheng Street, Jilin, Changchun, 130118, China; Chen, X., College of Chinese Medicinal Materials, Jilin Agricultural University, 2888 Xincheng Street, Jilin, Changchun, 130118,…	Although ginseng (Panax ginseng C.A. Meyer) has received extensive attention in the treatment and prevention of type 2 diabetes mellitus (T2DM) in the past few decades, there are few studies on the complications of T2DM. At present, obesity-linked diabetic nephropathy (DN) has become the most prevailing element of the end-stage renal failure in the world. The aim of this work is to evaluate the a…	AMPK/PI3K/Akt; Apoptosis; Diabetic nephropathy; G-Rh1; NF- κ B; TNF- α	autacoid; ginsenoside; ginsenoside Rh1; hydroxymethylglutaryl coenzyme A reductase kinase; phosphatidylinositol 3 kinase; protein kinase B; streptozocin; animal; apoptosis; chemical structure; chemistry; diabetic nephropathy; drug effect; Diabetes Mellitus, Experimental; inflammation; lipid diet; metabolism; mouse; AMP-Activated Protein Kinases; Animals; apoptosis; Diabetes Mellitus, Experimental…	National Natural Science Foundation of China	This work was supported by the grants of National Natural Science Foundation of China (No. 81403052) and Jilin Science & Technology Development Plan (No. 20200301037RQ).										Dihingia, A., Ozah, D., Ghosh, S., Sarkar, A., Baruah, P.K., Kalita, J., Sil, P.C., Manna, P., Vitamin K1 inversely correlates with glycemia and insulin resistance in patients with type 2 diabetes (T2D) and positively regulates SIRT1/AMPK pathway of glucose metabolism in liver of T2D mice and hepatocytes cultured in high glucose (2018) J. Nutr. Biochem, 52, pp. 103-114; Fu, X.J., Peng, Y.B., Hu, …	Li, W.; College of Chinese Medicinal Materials, 2888 Xincheng Street, Jilin, China; email: liwei7727@126.com	World Scientific	34049473	English	Am. J. Chin. Med.	Article	Final		Scopus
De Deus Mendonça R., Pimenta A.M., Gea A., De La Fuente-Arrillaga C., Martinez-Gonzalez M.A., Lopes A.C.S., Bes-Rastrollo M.	Ultraprocessed food consumption and risk of overweight and obesity: The University of Navarra Follow-Up (SUN) cohort study	2016	American Journal of Clinical Nutrition	104	5		1433	1440		240	10.3945/ajcn.116.135004	https://www.scopus.com/inward/record.uri?eid=2-s2.0-84994235493&doi=10.3945%2fajcn.116.135004&partnerID=40&md5=8f99b3777012a522b8fb3a6d63cd43be	Department of Preventive Medicine and Public Health, University of Navarra, Pamplona, Spain; Departments of Nutrition, United States; Maternal-Child Nursing and Public Health, School of Nursing, Federal University of Minas Gerais, Belo Horizonte, Brazil; CAPES Coordination for the Improvement of Higher Education Personnel Foundation, Ministry of Education of Brazil, Braślia, Brazil; Navarra Healt…	De Deus Mendonça, R., University of Navarra, Department of Preventive Medicine and Public Health, Pamplona, Spain, Departments of Nutrition, United States, CAPES Coordination for the Improvement of Higher Education Personnel Foundation, Ministry of Education of Brazil, Braślia, Brazil; Pimenta, A.M., University of Navarra, Department of Preventive Medicine and Public Health, Pamplona, Spain, Mate…	Background: Ultraprocessed food consumption has increased in the past decade. Evidence suggests a positive association between ultraprocessed food consumption and the incidence of overweight and obesity. However, few prospective studies to our knowledge have investigated this potential relation in adults. Objective: We evaluated the association between ultraprocessed food consumption and the risk…	Food-processing industry; Obesity; Overweight; Prospective studies; SUN cohort; Ultra-processed food	sugar; carbohydrate diet; fat intake; fatty acid; monounsaturated fatty acid; protein intake; unsaturated fatty acid; adult; Article; biscuit; cohort analysis; female; follow up; food intake; food processing; human; major clinical study; male; Middle Aged; obesity; processed meat; prospective study; risk assessment; sugar-sweetened beverage; administration and dosage; body mass; caloric intake; c…												(2014) Global Status Report on Noncommunicable Diseases 2014, , WHO.. Geneva (Switzerland): WHO; Monteiro, C.A., Cannon, G., Levy, R., Moubarac, J.C., Jaime, P., Martins, A.P., Canella, D., Ricardo, C., Food classification Public health (2016) J World Public Health Nutr, 7, pp. 28-38; Moubarac, J.C., Martins, A.P., Claro, R.M., Levy, R.B., Cannon, G., Monteiro, C., Consumption of ultra-processed …	Bes-Rastrollo, M.; University of Navarra, Spain; email: mbes@unav.es	American Society for Nutrition	27733404	English	Am. J. Clin. Nutr.	Article	Final	All Open Access, Bronze	Scopus
De Courten B., De Courten M.P.J., Soldatos G., Dougherty S.L., Straznicky N., Schlaich M., Sourris K.C., Chand V., Scheijen J.L.J.M., Kingwell B.A., Cooper M.E., Schalkwijk C.G., Walker K.Z., Forbes J.M.	Diet low in advanced glycation end products increases insulin sensitivity in healthy overweight individuals: A double-blind, randomized, crossover trial	2016	American Journal of Clinical Nutrition	103	6		1426	1433		72	10.3945/ajcn.115.125427	https://www.scopus.com/inward/record.uri?eid=2-s2.0-84973129895&doi=10.3945%2fajcn.115.125427&partnerID=40&md5=7ebe38060c779a8d717d169d6d424977	Monash Centre for Health, Research and Implementation, School of Public Health and Preventive Medicine, Melbourne, Australia; Department of Nutrition and Dietetics, Monash University, Melbourne, Australia; Baker IDI Heart and Diabetes Institute, Melbourne, Australia; Centre for Chronic Disease, College of Health and Biomedicine, Victoria University, Melbourne, Australia; Laboratory for Metabolism…	De Courten, B., Monash Centre for Health, Research and Implementation, School of Public Health and Preventive Medicine, Melbourne, Australia, Baker IDI Heart and Diabetes Institute, Melbourne, Australia; De Courten, M.P.J., Centre for Chronic Disease, College of Health and Biomedicine, Victoria University, Melbourne, Australia; Soldatos, G., Monash Centre for Health, Research and Implementation, …	Background: The consumption of advanced glycation end products (AGEs) has increased because of modern food processing and has been linked to the development of type 2 diabetes in rodents. Objective: We determined whether changing dietary AGE intake could modulate insulin sensitivity and secretion in healthy, overweight individuals. Design: We performed a double-blind, randomized, crossover trial …	Glycotoxin; Insulin resistance; Insulin secretion; Obesity; Receptors for AGEs	6 n carboxyethyllysine; 6 n carboxymethyllysine; advanced glycation end product; advanced glycation end product receptor; dicarboxylic amino acid; glucose; imidazolidine derivative; insulin; methylglyoxal derived hydroimadazolidine; unclassified drug; advanced glycation end product; glucose blood level; imidazolidine derivative; insulin; Lysine; methylglyoxal; N(6)-carboxyethyllysine; N(6)-carbox…												Cordain, L., Eaton, S.B., Sebastian, A., Mann, N., Lindeberg, S., Watkins, B.A., O'Keefe, J.H., Brand-Miller, J., Origins and evolution of the Western diet: Health implications for the 21st century (2005) Am J Clin Nutr, 81, pp. 341-354; Henle, T., Protein-bound advanced glycation endproducts (AGEs) as bioactive amino acid derivatives in foods (2005) Amino Acids, 29, pp. 313-322; Uribarri, J., Wo…	De Courten, B.; Monash Centre for Health, Australia; email: barbora.decourten@monash.edu	American Society for Nutrition	27030534	English	Am. J. Clin. Nutr.	Article	Final	All Open Access, Bronze	Scopus
Debras C., Chazelas E., Srour B., Kesse-Guyot E., Julia C., Zelek L., Agaesse C., Druesne-Pecollo N., Galan P., Hercberg S., Latino-Martel P., Deschasaux M., Touvier M.	Total and added sugar intakes, sugar types, and cancer risk: Results from the prospective NutriNet-Santé cohort	2020	American Journal of Clinical Nutrition	112	5		1267	1279		12	10.1093/ajcn/nqaa246	https://www.scopus.com/inward/record.uri?eid=2-s2.0-85096151925&doi=10.1093%2fajcn%2fnqaa246&partnerID=40&md5=33a287f220c9611b5ca05fc4d9879613	Sorbonne Paris Nord University, INSERM U1153, INRAe U1125, CNAM, Nutritional Epidemiology Research Team (EREN), Epidemiology and Statistics Research Center, University of Paris (CRESS), Bobigny, France; Public Health Department, Avicenne Hospital, AP-HP, Bobigny, France; Oncology Department, Avicenne Hospital, AP-HP, Bobigny, France	Debras, C., Sorbonne Paris Nord University, INSERM U1153, INRAe U1125, CNAM, Nutritional Epidemiology Research Team (EREN), Epidemiology and Statistics Research Center, University of Paris (CRESS), Bobigny, France; Chazelas, E., Sorbonne Paris Nord University, INSERM U1153, INRAe U1125, CNAM, Nutritional Epidemiology Research Team (EREN), Epidemiology and Statistics Research Center, University of…	Background: Excessive sugar intake is now recognized as a key risk factor for obesity, type 2 diabetes, and cardiovascular diseases. In contrast, evidence on the sugar-cancer link is less consistent. Experimental data suggest that sugars could play a role in cancer etiology through obesity but also through inflammatory and oxidative mechanisms and insulin resistance, even in the absence of weight…	added sugars; breast cancer; cancer risk; prospective cohort; Sucrose; sugars	acetylsalicylic acid; fructose; galactose; glucose; lactose; maltose; omega 3 fatty acid; oral contraceptive agent; sucrose; sugar; trace element; vitamin D; yoghurt; adult; aged; alcohol consumption; anthropometric parameters; Article; basal metabolic rate; body weight gain; breast cancer; caloric intake; cancer risk; cereal; cheese; chocolate; clinical trial; cohort analysis; colorectal cancer;…												(2015) Guideline: sugars intake for adult and children, , http://public.eblib.com/choice/publicfullrecord.aspx?p=2033879, WHO. [Internet]. Geneva, Switzerland: World Health Organization; (2015) 2015-2020 Dietary Guidelines for Americans, , http://health.gov/dietaryguidelines/2015/guidelines, US Department of Health and Human Services, US Department of Agriculture. [Internet]. 8th ed, USDHHS/USDA:…	Debras, C.; Sorbonne Paris Nord University, France; email: c.debras@eren.smbh.univ-paris13.fr	Oxford University Press	32936868	English	Am. J. Clin. Nutr.	Article	Final	All Open Access, Bronze	Scopus
Gearhardt A.N., Hebebrand J.	The concept of "food addiction" helps inform the understanding of overeating and obesity: YES	2021	American Journal of Clinical Nutrition	113	2		263	267		9	10.1093/ajcn/nqaa343	https://www.scopus.com/inward/record.uri?eid=2-s2.0-85100917714&doi=10.1093%2fajcn%2fnqaa343&partnerID=40&md5=d713f9e664683b812ef5efb0a37578cc	Department of Psychology, University of Michigan, Ann Arbor, MI, United States; Department of Child and Adolescent Psychiatry, Psychosomatics, and Psychotherapy, University Hospital Essen, University of Duisburg-Essen, Duisburg, Germany	Gearhardt, A.N., Department of Psychology, University of Michigan, Ann Arbor, MI, United States; Hebebrand, J., Department of Child and Adolescent Psychiatry, Psychosomatics, and Psychotherapy, University Hospital Essen, University of Duisburg-Essen, Duisburg, Germany	Addictive substances such as opiates and other drugs are highly reinforcing and some (but not all) individuals consume them compulsively. Highly processed (HP) foods have unnaturally high concentrations of refined carbohydrates and fat. These foods are highly reinforcing and some (but not all) individuals consume them compulsively. HP foods, like addictive substances, are more effective in activa…	Addiction; Food environment; industry; Policy; Processed food; tolerance; Withdrawal	Article; comprehension; cost; food addiction; food packaging; human; obesity; overnutrition; substance use; withdrawal syndrome; hyperphagia; food addiction; Humans; hyperphagia; obesity												Steele, EM, Baraldi, LG, da Costa Louzada, ML, Moubarac, JC, Mozaffarian, D, Monteiro, CA., Ultra-processed foods and added sugars in the US diet: evidence from a nationally representative cross-sectional study (2016) BMJ Open, 6, p. e009892. , [Internet]; Schulte, EM, Avena, NM, Gearhardt, AN., Which foods may be addictive? The roles of processing, fat content, and glycemic load (2015) PLoS One,…		Oxford University Press	33448279	English	Am. J. Clin. Nutr.	Article	Final	All Open Access, Bronze	Scopus
Gete D.G., Waller M., Mishra G.D.	Prepregnancy dietary patterns and risk of preterm birth and low birth weight: Findings from the Australian Longitudinal Study on Women's Health	2020	American Journal of Clinical Nutrition	111	5		1048	1058		7	10.1093/ajcn/nqaa057	https://www.scopus.com/inward/record.uri?eid=2-s2.0-85087324891&doi=10.1093%2fajcn%2fnqaa057&partnerID=40&md5=5510600e7243632f4366afb2d07c5459	School of Public Health, Faculty of Medicine, University of QueenslandQLD, Australia	Gete, D.G., School of Public Health, Faculty of Medicine, University of QueenslandQLD, Australia; Waller, M., School of Public Health, Faculty of Medicine, University of QueenslandQLD, Australia; Mishra, G.D., School of Public Health, Faculty of Medicine, University of QueenslandQLD, Australia	Background: Findings from previous studies on associations between prepregnancy dietary patterns and preterm birth and low birth weight (LBW) are limited and inconsistent. Objectives: To examine the association between prepregnancy dietary patterns and the risk of preterm birth and LBW. Methods: This study included 3422 and 3508 singleton live births from the Australian Longitudinal Study on Wome…	Dietary patterns; factor analyses; Healthy Eating Index-2015; low birth weight; pre-pregnancy; Preterm birth	ascorbic acid; beta carotene; folic acid; iron; monounsaturated fatty acid; polyunsaturated fatty acid; retinol; riboflavin; saturated fatty acid; thiamine; zinc; adult; antenatal depression; anxiety; Article; Australia; body mass; cohort analysis; dietary compliance; dietary fiber; dietary pattern; female; glycemic index; human; lipid diet; live birth; longitudinal study; low birth weight; major…	University of Queensland; Department of Health, Australian Government	DGG is supported by the University of Queensland Research Training Scholarship. GDM holds the Australian Health and Medical Research Council Principal Research Fellowship APP1121844. Data described in the manuscript, codebook, and analytic code will be made available upon request pending application and approval. Supplementary Tables 1–4 are available from the “Supplementary data” link in the onl…	The research on which this manuscript is based was conducted as part of the Australian Longitudinal Study on Women’s Health by the University of Queensland and The University of Newcastle. We are grateful to the Australian Government Department of Health for funding and to the women who provided the survey data.									Chawanpaiboon, S, Vogel, JP, Moller, A-B, Lumbiganon, P, Petzold, M, Hogan, D, Landoulsi, S, Laopaiboon, M., Global, regional, and national estimates of levels of preterm birth in 2014: A systematic review and modelling analysis (2019) The Lancet Global Health, 7, pp. e37-e46; Blencowe, H, Cousens, S, Chou, D, Oestergaard, M, Say, L, Moller, AB, Kinney, M, Lawn, J., Born too soon: The global epid…	Gete, D.G.; School of Public Health, Australia; email: d.gete@uqconnect.edu.au	Oxford University Press	32282895	English	Am. J. Clin. Nutr.	Article	Final	All Open Access, Bronze	Scopus
Eyles H., Trieu K., Jiang Y., Mhurchu C.N.	Reducing children's sugar intake through food reformulation: Methods for estimating sugar reduction program targets, using New Zealand as a case study	2020	American Journal of Clinical Nutrition	111	3		622	634		3	10.1093/ajcn/nqz313	https://www.scopus.com/inward/record.uri?eid=2-s2.0-85081069176&doi=10.1093%2fajcn%2fnqz313&partnerID=40&md5=1ef2aa10e6bdee8f7874ba3067090505	National Institute for Health Innovation, School of Population Health, University of Auckland, Auckland, 1023, New Zealand; Department of Epidemiology and Biostatistics, School of Population Health, University of Auckland, Auckland, 1023, New Zealand; George Institute for Global Health, University of New South Wales, Sydney, NSW 2052, Australia; Sydney School of Public Health, Faculty of Medicine…	Eyles, H., National Institute for Health Innovation, School of Population Health, University of Auckland, Auckland, 1023, New Zealand, Department of Epidemiology and Biostatistics, School of Population Health, University of Auckland, Auckland, 1023, New Zealand; Trieu, K., George Institute for Global Health, University of New South Wales, Sydney, NSW 2052, Australia, Sydney School of Public Healt…	Background: Reducing sugar in packaged foods and beverages could help protect children's future health. Clear methods for the development of feasible yet impactful sugar reduction program targets are needed. Objectives: To outline methods for the development of program targets that would reduce, by 20%, the total sugar content of packaged foods and beverages commonly consumed by children. New Zea…	Children; Food industry; New Zealand; pack size; packaged food; portion size; Processed food; serving size; sugars; targets	electrolyte; sodium chloride; sugar; yoghurt; Article; beverage; case study; cereal; child; child nutrition; childhood obesity; chocolate; controlled study; data base; diet; diet restriction; elemental diet; feasibility study; food composition; food industry; food intake; food packaging; fruit juice; health program; human; major clinical study; milk; New Zealand; obese patient; portion size; prev…	National Heart Foundation of Australia; Health Research Council of New Zealand	Supported by the Health Research Council of New Zealand program grants 13/724 and 18/672. KT was supported by an Early Career Fellowship from the National Health and Medical Research Council of Australia (APP1161597) and a Postdoctoral Fellowship from the National Heart Foundation of Australia (102140). HE is a Heart Foundation of New Zealand Senior Research Fellow (3719070).										Te Morenga, L., Mallard, S., Mann, J., Dietary sugars and body weight: Systematic review and meta-analyses of randomised controlled trials and cohort studies (2013) Brit Med J, 346, p. e7492; Sheiham, A., James, W.P.T., A new understanding of the relationship between sugars, dental caries and fuoride use: Implications for limits on sugars consumption (2014) Public Health Nutr, 17 (10), pp. 2176-2…	Eyles, H.; National Institute for Health Innovation, New Zealand; email: h.eyles@auckland.ac.nz	Oxford University Press	31880774	English	Am. J. Clin. Nutr.	Article	Final	All Open Access, Bronze	Scopus
Laclaustra M., Rodriguez-Artalejo F., Guallar-Castillon P., Banegas J.R., Graciani A., Garcia-Esquinas E., Ordovas J., Lopez-Garcia E.	Prospective association between added sugars and frailty in older adults	2018	American Journal of Clinical Nutrition	107	5		772	779		17	10.1093/ajcn/nqy028	https://www.scopus.com/inward/record.uri?eid=2-s2.0-85047190879&doi=10.1093%2fajcn%2fnqy028&partnerID=40&md5=6a0acf2bc6eb9fdf5c142da6480f6ae3	Instituto de Investigación Sanitaria de Aragón (IIS Aragón), Translational Research Unit, Hospital Universitario Miguel Servet, Zaragoza, Spain; Department of Preventive Medicine and Public Health, School of Medicine, Universidad Autónoma de Madrid-Idipaz and CIBERESP, Madrid, Spain; Centro Nacional de Investigaciones Cardiovasculares Carlos III (CNIC), Madrid, Spain; IMDEA-Food Institute, CEI UA…	Laclaustra, M., Instituto de Investigación Sanitaria de Aragón (IIS Aragón), Translational Research Unit, Hospital Universitario Miguel Servet, Zaragoza, Spain, Department of Preventive Medicine and Public Health, School of Medicine, Universidad Autónoma de Madrid-Idipaz and CIBERESP, Madrid, Spain, Centro Nacional de Investigaciones Cardiovasculares Carlos III (CNIC), Madrid, Spain; Rodriguez-Ar…	Background Sugar-sweetened beverages and added sugars (monosaccharides and disaccharides) in the diet are associated with obesity, diabetes, and cardiovascular disease, which are all risk factors for decline in physical function among older adults. Objective The aim of this study was to examine the association between added sugars in the diet and incidence of frailty in older people. Design Data …		carbohydrate; aged; Article; body mass; caloric intake; comorbidity; controlled study; educational status; female; frailty; fruit juice; human; leisure; major clinical study; male; Mediterranean diet; Mediterranean Diet Adherence Score; nutritional assessment; physical activity; prospective study; smoking; sugar intake; television viewing; carbohydrate diet; cohort analysis; diet; food handling; …	Horizon 2020 Framework Programme; Seventh Framework Programme; Instituto de Salud Carlos III; European Regional Development Fund; Fundación Agencia Aragonesa para la Investigación y el Desarrollo	ML is funded by Agencia Aragonesa para la Investigación y el Desarrollo (ARAID). This work was supported by CIBERESP and by FIS grants 16/609, 16/1512, 14/00009, and 13/0288 (Instituto de Salud Carlos III, State Secretary of R + D + I, co-funded by European Regional Development Fund/European Social Fund “Investing in your future”), the FRAILOMIC Initiative (FP7-HEALTH-2012-Proposal no. 305483-2),…										Malik, V.S., Sugar sweetened beverages and cardiometabolic health (2017) Curr Opin Cardiol, 32, pp. 572-579; Malik, V.S., Pan, A., Willett, W.C., Hu, F.B., Sugar-sweetened beverages and weight gain in children and adults: A systematic review and metaanalysis (2013) Am J Clin Nutr, 98, pp. 1084-1102; Imamura, F., O'Connor, L., Ye, Z., Mursu, J., Hayashino, Y., Bhupathiraju, S.N., Forouhi, N.G., Co…	Laclaustra, M.; Instituto de Investigación Sanitaria de Aragón (IIS Aragón), Spain; email: martin.laclaustra@unizar.es	Oxford University Press	29635421	English	Am. J. Clin. Nutr.	Article	Final	All Open Access, Bronze, Green	Scopus
Skelton K.R., Evans R.R.	A Qualitative Investigation of College Student Perceptions of Their Nutrition Environment: Recommendations for Improvement	2020	American Journal of Health Education	51	1		50	58			10.1080/19325037.2019.1687367	https://www.scopus.com/inward/record.uri?eid=2-s2.0-85076435051&doi=10.1080%2f19325037.2019.1687367&partnerID=40&md5=91fda68ddc56a24d7a596faad5a21cd2	Johns Hopkins University, United States; University of Alabama at Birmingham, United States	Skelton, K.R., Johns Hopkins University, United States; Evans, R.R., University of Alabama at Birmingham, United States	Background: College is the first environment in which students are responsible for making all decisions relating to their eating and exercise behaviors. Of all contributing factors to overweight and obesity, one main influence seems to be the environment. Purpose: This study explored college students’ perceptions of their nutrition environment on campus. Methods: A convenience sample of 33 underg…														Ogden, C.L., Carroll, M.D., Kit, B.K., Flegal, K.M., Prevalence of obesity and trends in body mass index among U.S. children and adolescents, 1999–2010 (2012) JAMA, 307, pp. 483-490; Plotnikoff, R.C., Costigan, S.A., Williams, R.L., Effectiveness of interventions targeting physical activity, nutrition and healthy weight for university and college students: a systematic review and meta-analysis (2…	Evans, R.R.; University of Alabama at Birmingham, 901 13th Street South, United States; email: rrevans@uab.edu	Routledge		English	Am. J. Health Educ.	Article	Final		Scopus
Rupp K., Friel C.P.	Changes in Health Behaviors Associated With Weight Gain by Weight Classification During the COVID-19 Pandemic	2022	American Journal of Health Promotion	36	1		21	28			10.1177/08901171211022958	https://www.scopus.com/inward/record.uri?eid=2-s2.0-85107567158&doi=10.1177%2f08901171211022958&partnerID=40&md5=f18584642deba73a42c49286f2744f3f	Department of Health and Movement Sciences, Southern Connecticut State University, New Haven, CT, United States; Center for Personalized Health, Northwell Health, New York, NY, United States	Rupp, K., Department of Health and Movement Sciences, Southern Connecticut State University, New Haven, CT, United States; Friel, C.P., Center for Personalized Health, Northwell Health, New York, NY, United States	Purpose: To determine whether perceived changes (i.e. perception of engagement during the pandemic relative to pre-pandemic) in specific health behaviors differ by weight status (i.e. healthy weight, overweight, obese). Design: Cross-sectional. Recruitment took place between June-August 2020, via social media posts and Qualtrics online panels. Setting: Participants completed the survey online thr…	fruit and vegetable consumption; Health behaviors; Obesity; Overweight; Physical activity; sleep quality	body weight gain; cross-sectional study; health behavior; human; pandemic; sleep quality; COVID-19; COVID-19 Testing; Cross-Sectional Studies; health behavior; Humans; Pandemics; SARS-CoV-2; sleep quality; weight gain	Southern Connecticut State University	The author(s) disclosed receipt of the following financial support for the research, authorship, and/or publication of this article: This study was supported by the Department of Health and Movement Sciences and a Faculty Creative Activity Research Grant from Southern Connecticut State University.										Rodgers, A., Woodward, A., Swinburn, B., Dietz, W.H., Prevalence trends tell us what did not precipitate the US obesity epidemic (2018) Lancet Public Health, 3 (4), pp. e162-e163; Omer, S.B., Malani, P., Del Rio, C., The COVID-19 pandemic in the US: a clinical update (2020) JAMA, 323 (18), pp. 1767-1768; Hales, C.M., Carroll, M.D., Fryar, C.D., Ogden, C.L., Prevalence of obesity and severe obesit…	Rupp, K.; Department of Health and Movement Sciences, United States; email: ruppk1@southernct.edu	SAGE Publications Inc.	34098761	English	Am. J. Health Promot.	Article	Final		Scopus
De Deus Mendonça R., Souza Lopes A.C., Pimenta A.M., Gea A., Martinez-Gonzalez M.A., Bes-Rastrollo M.	Ultra-processed food consumption and the incidence of hypertension in a mediterranean cohort: The seguimiento universidad de navarra project	2017	American Journal of Hypertension	30	4		358	366		189	10.1093/ajh/hpw137	https://www.scopus.com/inward/record.uri?eid=2-s2.0-85021802692&doi=10.1093%2fajh%2fhpw137&partnerID=40&md5=94e6b28f9f9b3867e75407450d4811b9	Department of Preventive Medicine and Public Health, University of Navarra, Pamplona, Spain; Departament of Nutrition, School of Nursing, Federal University of Minas Gerais, Belo Horizonte, Brazil; CAPES Foundation, Ministry of Education of Brazil, Brasília, Brazil; Department of Maternal-Child Nursing and Public Health, School of Nursing, Federal University of Minas Gerais, Belo Horizonte, Brazi…	De Deus Mendonça, R., Department of Preventive Medicine and Public Health, University of Navarra, Pamplona, Spain, Departament of Nutrition, School of Nursing, Federal University of Minas Gerais, Belo Horizonte, Brazil, CAPES Foundation, Ministry of Education of Brazil, Brasília, Brazil; Souza Lopes, A.C., Departament of Nutrition, School of Nursing, Federal University of Minas Gerais, Belo Horiz…	BACKGROUND Some available evidence suggests that high consumption of ultra-processed foods (UPFs) is associated with a higher risk of obesity. Collectively, this association and the nutritional characteristics of UPFs suggest that UPFs might also be associated with hypertension. METHODS We prospectively evaluated the relationship between UPF consumption and the risk of hypertension in a prospecti…	Blood pressure; Feeding food-processing industry; Hypertension; Prospective studies; SUN cohort	chemical compound; fat; potassium; saturated fatty acid; sodium chloride; sugar; vegetable oil; adult; Article; cardiovascular risk; dietary fiber; dietary intake; female; follow up; food frequency questionnaire; food intake; fruit; human; hypertension; incidence; major clinical study; male; Mediterranean diet; Middle Aged; nutritional assessment; priority journal; proportional hazards model; pro…												(2014) Global Status Report on Noncommunicable Diseases 2014, , World Health Organization World Health Organization: Geneva, Switzerland; Forouzanfar, M.H., Alexander, L., Anderson, H.R., Bachman, V.F., Biryukov, S., Brauer, M., Burnett, R., Bennett, D.A., DeVeber GA, Devries KM, Dharmaratne SD, Dherani MK, Dicker D, Ding EL, Dokova K, Dorsey ER, Driscoll TR, Duan L, Durrani AM, Ebel BE, Ellenbog…	Bes-Rastrollo, M.; Department of Preventive Medicine and Public Health, Spain; email: mbes@unav.es	Oxford University Press	27927627	English	Am. J. Hypertens.	Article	Final	All Open Access, Bronze	Scopus
Rader D.J.	Effect of Insulin Resistance, Dyslipidemia, and Intra-abdominal Adiposity on the Development of Cardiovascular Disease and Diabetes Mellitus	2007	American Journal of Medicine	120	3 SUPPL. 1		S12	S18		235	10.1016/j.amjmed.2007.01.003	https://www.scopus.com/inward/record.uri?eid=2-s2.0-33847187395&doi=10.1016%2fj.amjmed.2007.01.003&partnerID=40&md5=7c75fb9136e82be7ce03618249ced852	Institute for Diabetes, Obesity, and Metabolism, University of Pennsylvania School of Medicine, Philadelphia, PA, United States	Rader, D.J., Institute for Diabetes, Obesity, and Metabolism, University of Pennsylvania School of Medicine, Philadelphia, PA, United States	Abdominal obesity contributes to insulin resistance, a metabolic abnormality linked to the development of type 2 diabetes mellitus and cardiovascular disease (CVD). Insulin resistance generally precedes the development of type 2 diabetes. Currently, an estimated 10 million US adults have diabetes and another 25 million have impaired glucose tolerance (IGT), an intermediate step between insulin re…	Cardiovascular disease; Impaired glucose tolerance; Insulin resistance; Metabolic syndrome; Type 2 diabetes mellitus	apolipoprotein B; fatty acid; fibric acid derivative; high density lipoprotein cholesterol; hydroxymethylglutaryl coenzyme A reductase inhibitor; low density lipoprotein cholesterol; nicotinic acid; triacylglycerol; abdominal obesity; adipose tissue; Article; cardiovascular disease; cardiovascular risk; diabetes mellitus; dyslipidemia; glycation; human; hypertension; impaired glucose tolerance; i…												Mokdad, A.H., Ford, E.S., Bowman, B.A., Prevalence of obesity, diabetes, and obesity-related health risk factors, 2001 (2003) JAMA, 289, pp. 76-79; Mokdad, A.H., Bowman, B.A., Ford, E.S., Vinicor, F., Marks, J.S., Koplan, J.P., The continuing epidemics of obesity and diabetes in the United States (2001) JAMA, 286, pp. 1195-1200; Reaven, G.M., Banting Lecture 1988: role of insulin resistance in hu…	Rader, D.J.; Institute for Diabetes, Obesity, and Metabolism, , Philadelphia, PA, United States; email: rader@mail.med.upenn.edu		17320517	English	Am. J. Med.	Article	Final		Scopus
Deshazo R.D., Bigler S., Skipworth L.B.	The autopsy of chicken nuggets reads "chicken Little"	2013	American Journal of Medicine	126	11		1018	1019		4	10.1016/j.amjmed.2013.05.005	https://www.scopus.com/inward/record.uri?eid=2-s2.0-84886401602&doi=10.1016%2fj.amjmed.2013.05.005&partnerID=40&md5=c991fa66db3ebace430ee12cf0768937	Department of Medicine, University of Mississippi Medical Center, 2500 North State Street, Jackson, MS 39216, United States; Department of Pediatrics, University of Mississippi Medical Center, Jackson, MN, United States; Department of Pathology, Baptist Medical Center, Jackson, MN, United States	Deshazo, R.D., Department of Medicine, University of Mississippi Medical Center, 2500 North State Street, Jackson, MS 39216, United States, Department of Pediatrics, University of Mississippi Medical Center, Jackson, MN, United States; Bigler, S., Department of Pathology, Baptist Medical Center, Jackson, MN, United States; Skipworth, L.B., Department of Medicine, University of Mississippi Medical…	Purpose To determine the contents of chicken nuggets from 2 national food chains. Background Chicken nuggets have become a major component of the American diet. We sought to determine the current composition of this highly processed food. Methods Randomly selected nuggets from 2 different national fast food chains were fixed in formalin, sectioned and stained for microscopic analysis. Results Str…	Chicken; Fast food; Fat; Obesity	formaldehyde; fat intake; protein intake; animal tissue; Article; body fat; bone; chicken meat; connective tissue; controlled study; epithelium; fast food; food composition; food processing; nerve; nonhuman; priority journal; skeletal muscle; analysis; animal; chicken; fast food; fat intake; food; protein intake; United States; Animals; Chickens; Dietary Fats; Dietary Proteins; Fast Foods; Poultr…												United Health Foundation, , http://americashealthrankings.org/MS, America's Health Rankings. Available at:. Accessed April 2, 2013; http://www.manta.com/mb_55_C432C08J_AV5/fast_food_restaurant_chain/ jackson_ms, Manta. Jackson, MS Fast-food Restaurant, Chain Companies. Accessed April 2, 2013; http://www.wwlp.com/dpp/health/healthy_living/most-obese-us-state-bans- food-portion-restrictions, 22 New…	Deshazo, R.D.; Department of Medicine, 2500 North State Street, Jackson, MS 39216, United States; email: rdeshazo@umc.edu		24035124	English	Am. J. Med.	Article	Final		Scopus
Battson M.L., Lee D.M., Jarrell D.K., Hou S., Ecton K.E., Weir T.L., Gentile C.L.	Suppression of gut dysbiosis reverses Western diet-induced vascular dysfunction	2018	American Journal of Physiology - Endocrinology and Metabolism	314	5		E468	E477		31	10.1152/AJPENDO.00187.2017	https://www.scopus.com/inward/record.uri?eid=2-s2.0-85054451416&doi=10.1152%2fAJPENDO.00187.2017&partnerID=40&md5=0c3021e1aa5bb82ad6206887102435a1	Department of Food Science and Human Nutrition, Colorado State University, Fort Collins, CO, United States	Battson, M.L., Department of Food Science and Human Nutrition, Colorado State University, Fort Collins, CO, United States; Lee, D.M., Department of Food Science and Human Nutrition, Colorado State University, Fort Collins, CO, United States; Jarrell, D.K., Department of Food Science and Human Nutrition, Colorado State University, Fort Collins, CO, United States; Hou, S., Department of Food Scienc…	Vascular dysfunction represents a critical preclinical step in the development of cardiovascular disease. We examined the role of the gut microbiota in the development of obesityrelated vascular dysfunction. Male C57BL/6J mice were fed either a standard diet (SD) (n = 12) or Western diet (WD) (n = 24) for 5 mo, after which time WD mice were randomized to receive either unsupplemented drinking wat…	Arterial stiffness; Endothelial function; Microbiota; Obesity	antiinfective agent; animal; arterial stiffness; C57BL mouse; complication; drug effect; dysbiosis; intestine flora; male; microbiology; mouse; mouse mutant; obesity; pathophysiology; vascular disease; Western diet; Animals; Anti-Bacterial Agents; Western diet; dysbiosis; Gastrointestinal Microbiome; male; Mice; Mice, Inbred C57BL; Mice, Obese; obesity; Vascular Diseases; Vascular Stiffness	Boettcher Foundation	This study was supported by Boettcher Foundation’s Webb-Waring Biomedical Research Program (C. L. Gentile).										Adnan, S, Nelson, JW, Ajami, NJ, Venna, VR, Petrosino, JF, Bryan, RM, Durgan, DJ., Alterations in the gut microbiota can elicit hypertension in rats (2017) Physiol Genomics, 49, pp. 96-104; Bacchetti De Gregoris, T, Aldred, N, Clare, AS, Burgess, JG., Improvement of phylum- and class-specific primers for real-time PCR quantification of bacterial taxa (2011) J Microbiol Methods, 86, pp. 351-356; B…	Gentile, C.L.; Department of Food Science and Human Nutrition, United States; email: Christopher.gentile@colostate.edu	American Physiological Society	29351482	English	Am. J. Physiol. Endocrinol. Metab.	Article	Final	All Open Access, Bronze, Green	Scopus
Miranda E.R., Somal V.S., Mey J.T., Blackburn B.K., Wang E., Farabi S., Karstoft K., Fealy C.E., Kashyap S., Kirwan J.P., Quinn L., Solomon T.P.J., Haus J.M.	Circulating soluble RAGE isoforms are attenuated in obese, impaired-glucose-tolerant individuals and are associated with the development of type 2 diabetes	2017	American Journal of Physiology - Endocrinology and Metabolism	313	6		E631	E640		23	10.1152/ajpendo.00146.2017	https://www.scopus.com/inward/record.uri?eid=2-s2.0-85037042461&doi=10.1152%2fajpendo.00146.2017&partnerID=40&md5=ca70e0001e446b6487843b0a7bd4e927	Department of Kinesiology and Nutrition, University of Illinois at Chicago, Chicago, IL, United States; Integrative Physiology Laboratory, University of Illinois at Chicago, Chicago, IL, United States; College of Applied Health Sciences, University of Illinois at Chicago, Chicago, IL, United States; Department of Biobehavioral Health Science, University of Illinois at Chicago, Chicago, IL, United…	Miranda, E.R., Department of Kinesiology and Nutrition, University of Illinois at Chicago, Chicago, IL, United States, Integrative Physiology Laboratory, University of Illinois at Chicago, Chicago, IL, United States; Somal, V.S., Department of Kinesiology and Nutrition, University of Illinois at Chicago, Chicago, IL, United States, Integrative Physiology Laboratory, University of Illinois at Chic…	The soluble receptor for advanced glycation end products (sRAGE) may be protective against inflammation associated with obesity and type 2 diabetes (T2DM). The aim of this study was to determine the distribution of sRAGE isoforms and whether sRAGE isoforms are associated with risk of T2DM development in subjects spanning the glucose tolerance continuum. In this retrospective analysis, circulating…	Glucose tolerance; Insulin resistance; Obesity; Receptor for advanced glycation end products; Type 2 diabetes	advanced glycation end product receptor; hemoglobin A1c; isoprotein; secretory protein; advanced glycation end product receptor; AGER protein, human; glycosylated hemoglobin; adult; aged; Article; cardiorespiratory fitness; concentration (parameters); controlled study; disease course; dual energy X ray absorptiometry; enzyme linked immunosorbent assay; female; genetic association; glycemic contro…	National Institutes of Health; American Diabetes Association; National Institute on Aging; National Institute of Nursing Research; National Institute of Diabetes and Digestive and Kidney Diseases; National Center for Advancing Translational Sciences	This work was supported by American Diabetes Association-Junior Faculty Award 1-14-JF-32 (J. M. Haus), National Center for Advancing Translational Sciences Clinical and Translational Science Award Grants 24989 and 29879, Central Society for Clinical and Translational Research, University of Chicago Diabetes Research Training Center (National Institute of Diabetes and Digestive and Kidney Diseases…										Akaike, Y., Masuda, K., Kuwano, Y., Nishida, K., Kajita, K., Kurokawa, K., Satake, Y., Rokutan, K., HuR regulates alternative splicing of the TRA2β gene in human colon cancer cells under oxidative stress (2014) Mol Cell Biol, 34, pp. 2857-2873; 2. Classification and diagnosis of diabetes (2016) Diabetes Care, 39, pp. S13-S22; Basta, G., Sironi, A.M., Lazzerini, G., Del Turco, S., Buzzigoli, E., C…	Haus, J.M.; Dept. of Kinesiology and Nutrition, 1919 W. Taylor St., Room 530 (MC 517), United States; email: hausj@uic.edu	American Physiological Society	28811295	English	Am. J. Physiol. Endocrinol. Metab.	Article	Final	All Open Access, Bronze, Green	Scopus
Bartley C., Brun T., Oberhauser L., Grimaldi M., Molica F., Kwak B.R., Bosco D., Chanson M., Maechler P.	Chronic fructose renders pancreatic β-cells hyper-responsive to glucose-stimulated insulin secretion through extracellular ATP signaling	2019	American Journal of Physiology - Endocrinology and Metabolism	317	1		E25	E41		18	10.1152/ajpendo.00456.2018	https://www.scopus.com/inward/record.uri?eid=2-s2.0-85068537913&doi=10.1152%2fajpendo.00456.2018&partnerID=40&md5=026d2c11eec5f2c32268bf30adc4b4e6	Department of Cell Physiology and Metabolism, University of Geneva Medical Center, Geneva, Switzerland; Faculty Diabetes Center, University of Geneva Medical Center, Geneva, Switzerland; Department of Pathology and Immunology, University of Geneva Medical Center, Geneva, Switzerland; Division of Cardiology, University of Geneva Medical Center, Geneva, Switzerland; Department of Surgery, Cell Isol…	Bartley, C., Department of Cell Physiology and Metabolism, University of Geneva Medical Center, Geneva, Switzerland, Faculty Diabetes Center, University of Geneva Medical Center, Geneva, Switzerland; Brun, T., Department of Cell Physiology and Metabolism, University of Geneva Medical Center, Geneva, Switzerland, Faculty Diabetes Center, University of Geneva Medical Center, Geneva, Switzerland; Ob…	Fructose is widely used as a sweetener in processed food and is also associated with metabolic disorders, such as obesity. However, the underlying cellular mechanisms remain unclear, in particular, regarding the pancreatic β-cell. Here, we investigated the effects of chronic exposure to fructose on the function of insulinoma cells and isolated mouse and human pancreatic islets. Although fructose …	AMPK; ATP; Fructose; Insulin secretion; Pancreatic islet; Pannexin; Purinergic receptor	adenosine triphosphate; apyrase; fructose; glucose; hydroxymethylglutaryl coenzyme A reductase kinase; protein pannexin1; purinergic P2Y receptor; purinergic P2Y1 receptor; unclassified drug; adenosine triphosphate; apyrase; fructose; gap junction protein; glucose; hydroxymethylglutaryl coenzyme A reductase kinase; nerve protein; Panx1 protein, mouse; purinergic P2Y receptor; purinergic P2Y recep…	Juvenile Diabetes Research Foundation International; Juvenile Diabetes Research Foundation Australia; Schweizerischer Nationalfonds zur Förderung der Wissenschaftlichen Forschung; East China Institute of Technology	Support for this work was provided by the State of Geneva and the Swiss National Science Foundation (146984 and 166625 to P. Maechler). Human islets were provided through the Juvenile Diabetes Research Foundation Award 1-RSC-2014-100-I-X (ECIT Islet for Basic Research Program).										Amisten, S., Meidute-Abaraviciene, S., Tan, C., Olde, B., Lundquist, I., Salehi, A., Erlinge, D., ADP mediates inhibition of insulin secretion by activation of P2Y13 receptors in mice (2010) Diabetologia, 53, pp. 1927-1934; Anselmi, F., Hernandez, V.H., Crispino, G., Seydel, A., Ortolano, S., Roper, S.D., Kessaris, N., Mammano, F., ATP release through connexin hemichannels and gap junction transf…	Maechler, P.; Dept. of Cell Physiology and Metabolism, Rue Michel-Servet 1,Geneva 4, Switzerland; email: Pierre.Maechler@unige.ch	American Physiological Society	30912960	English	Am. J. Physiol. Endocrinol. Metab.	Article	Final	All Open Access, Green	Scopus
Hecker P.A., Mapanga R.F., Kimar C.P., Ribeiro R.F., Brown B.H., O'Connell K.A., Cox J.W., Shekar K.C., Asemu G., Essop M.F., Stanley W.C.	Effects of glucose-6-phosphate dehydrogenase deficiency on the metabolic and cardiac responses to obesogenic or high-fructose diets	2012	American Journal of Physiology - Endocrinology and Metabolism	303	8		E959	E972		17	10.1152/ajpendo.00202.2012	https://www.scopus.com/inward/record.uri?eid=2-s2.0-84867593937&doi=10.1152%2fajpendo.00202.2012&partnerID=40&md5=90471e87096d6761c061a929f26eb180	Division of Cardiology and Department of Medicine, University of Maryland, Baltimore, MD, United States; Cardio-Metabolic Research Group, Department of Physiological Sciences, Stellenbosch University, Stellenbosch, South Africa	Hecker, P.A., Division of Cardiology and Department of Medicine, University of Maryland, Baltimore, MD, United States; Mapanga, R.F., Cardio-Metabolic Research Group, Department of Physiological Sciences, Stellenbosch University, Stellenbosch, South Africa; Kimar, C.P., Cardio-Metabolic Research Group, Department of Physiological Sciences, Stellenbosch University, Stellenbosch, South Africa; Ribe…	Glucose-6-phosphate de-hydrogenase (G6PD) deficiency is a common human enzymopathy that affects cellular redox status and may lower flux into nonoxidative pathways of glucose metabolism. Oxidative stress may worsen systemic glucose tolerance and cardiometabolic syndrome. We hypothesized that G6PD deficiency exacerbates diet-induced systemic metabolic dysfunction by increasing oxidative stress but…	Diet; Fructose; Nonoxidative glucose pathways; Reactive oxygen species	Aconitate Hydratase; advanced glycation end product; fatty acid; fructose; glucose 6 phosphate dehydrogenase; hexosamine; insulin; starch; sucrose; triacylglycerol; animal experiment; animal model; animal tissue; Article; biosynthesis; body mass; controlled study; correlation analysis; diet; enzyme activity; fatty acid blood level; female; glucose 6 phosphate dehydrogenase deficiency; glucose tol…	National Heart, Lung, and Blood Institute; Fogarty International Center											Babior, B.M., NADPH oxidase: An update (1999) Blood, 93, pp. 1464-1476; Bendall, J.K., Cave, A.C., Heymes, C., Gall, N., Shah, A.M., Pivotal role of a gp91(phox)-containing NADPH oxidase in angiotensin II-induced cardiac hypertrophy in mice (2002) Circulation, 105, pp. 293-296; Beutler, E., (1994) Deficiency G6PD Blood, 84, pp. 3613-3636; Beutler, E., Yeh, M., Fairbanks, V.F., The normal human fe…	Stanley, W. C.; Division of Cardiology, 20 Penn St., HSF2, Rm. S-022, Baltimore, MD 21201, United States; email: wstanley@medicine.umaryland.edu		22829586	English	Am. J. Physiol. Endocrinol. Metab.	Article	Final	All Open Access, Green	Scopus
Talior I., Tennenbaum T., Kuroki T., Eldar-Finkelman H.	PKC-δ-dependent activation of oxidative stress in adipocytes of obese and insulin-resistant mice: Role for NADPH oxidase	2005	American Journal of Physiology - Endocrinology and Metabolism	288	2 51-2		E405	E411		95	10.1152/ajpendo.00378.2004	https://www.scopus.com/inward/record.uri?eid=2-s2.0-12144273607&doi=10.1152%2fajpendo.00378.2004&partnerID=40&md5=c3ee14291c7d7428ae610856e366871c	Dept. of Hum. Genet. and Molec. Med., Sackler School of Medicine, Tel Aviv University, Tel Aviv, Israel; Faculty of Life Science, Bar-Ilan University, Ramat Gan, Israel; Institute of Molecular Oncology, Showa University, Tokyo, Japan; Dept. of Hum. Genet. and Molec. Med., Sackler School of Medicine, Tel-Aviv University, Tel-Aviv 69978, Israel	Talior, I., Dept. of Hum. Genet. and Molec. Med., Sackler School of Medicine, Tel Aviv University, Tel Aviv, Israel; Tennenbaum, T., Faculty of Life Science, Bar-Ilan University, Ramat Gan, Israel; Kuroki, T., Institute of Molecular Oncology, Showa University, Tokyo, Japan; Eldar-Finkelman, H., Dept. of Hum. Genet. and Molec. Med., Sackler School of Medicine, Tel Aviv University, Tel Aviv, Israel…	Oxidative stress is thought to be one of the causative factors contributing to insulin resistance and type 2 diabetes. Previously, we showed that reactive oxygen species (ROS) production is significantly increased in adipocytes from high-fat diet-induced obese and insulin-resistant mice (HF). ROS production was also associated with the increased activity of PKC-δ. In the present studies, we hypot…	Insulin-resistant adipcoytes; Protein kinase C-δ	12 (2 cyanoethyl) 6,7,12,13 tetrahydro 13 methyl 5 oxoindolo[2,3 a]pyrrolo[3,4 c]carbazole; adenovirus vector; advanced glycation end product; allopurinol; aminoguanidine; carbonyl cyanide 4 (trifluoromethoxy)phenylhydrazone; diphenyliodonium salt; glucose; mutant protein; n(g) nitroarginine methyl ester; nitric oxide synthase inhibitor; protein kinase C beta; protein kinase C delta; reactive oxy…												Babior, B.M., NADPH oxidase: An update (1999) Blood, 93, pp. 1464-1476; Bankers-Fulbright, J.L., Kita, H., Gleich, G.J., O'Grady, S.M., Regulation of human eosinophil NADPH oxidase activity: A central role for PKCdelta (2001) J Cell Physiol, 189, pp. 306-315; Baynes, J.W., Role of oxidative stress in development of complications in diabetes (1991) Diabetes, 40, pp. 405-412; Bouin, A.P., Grandvaux…	Eldar-Finkelman, H.; Dept. of Hum. Genet. and Molec. Med., , Tel-Aviv 69978, Israel; email: heldar@post.tau.ac.il		15507533	English	Am. J. Physiol. Endocrinol. Metab.	Article	Final		Scopus
Mastrocola R., Collino M., Rogazzo M., Medana C., Nigro D., Boccuzzi G., Aragno M.	Advanced glycation end products promote hepatosteatosis by interfering with SCAP-SREBP pathway in fructose-drinking mice	2013	American Journal of Physiology - Gastrointestinal and Liver Physiology	305	6		G398	G407		43	10.1152/ajpgi.00450.2012	https://www.scopus.com/inward/record.uri?eid=2-s2.0-84884410878&doi=10.1152%2fajpgi.00450.2012&partnerID=40&md5=d8a499b63c11750581a1c36d19191c45	Department of Clinical and Biological Sciences, Experimental Medicine and Clinical Pathology Unit, University of Turin, Turin, Italy; Department of Drug Science and Technology, University of Turin, Turin, Italy; Department of Molecular Biotechnology and Life Sciences, University of Turin, Turin, Italy; Department of Medical Sciences, University of Turin, Turin, Italy	Mastrocola, R., Department of Clinical and Biological Sciences, Experimental Medicine and Clinical Pathology Unit, University of Turin, Turin, Italy; Collino, M., Department of Drug Science and Technology, University of Turin, Turin, Italy; Rogazzo, M., Department of Drug Science and Technology, University of Turin, Turin, Italy; Medana, C., Department of Molecular Biotechnology and Life Sciences…	Clinical studies have linked the increased consumption of fructose to the development of obesity, dyslipidemia, and impaired glucose tolerance, and a role in hepatosteatosis development is presumed. Fructose can undergo a nonenzymatic reaction from which advanced glycation end products (AGEs) are derived, leading to the formation of dysfunctional, fructosylated proteins; however, the in vivo form…	AGEs; Carboxymethyl lysine; Fructose; Glucose; Hepatosteatosis; Soft drink; SREBP; Triglyceride synthesis	advanced glycation end product; fructose; Lysine; sterol regulatory element binding protein 1; triacylglycerol; animal experiment; animal model; Article; fatty liver; immunofluorescence; immunoprecipitation; lipogenesis; male; mouse; nonhuman; priority journal; sugar intake; AGEs; carboxymethyl lysine; fructose; glucose; hepatosteatosis; soft drink; SREBP; triglyceride synthesis; Animals; Drinkin…												Ahmed, N., Furth, A.J., Failure of common glycation assays to detect glycation by fructose (1992) Clin Chem, 38, pp. 1301-1303; Alderson, N.L., Chachich, M.E., Youssef, N.N., Beattie, R.J., Nachtigal, M., Thorpe, S.R., Baynes, J.W., The AGE inhibitor pyridoxamine inhibits lipemia and development of renal and vascular disease in Zucker obese rats (2003) Kidney Int, 63, pp. 2123-2133; Aragno, M., M…	Mastrocola, R.; Dept. of Clinical and Biological Sciences, C.so Raffaello 30, 10125 Torino, Italy; email: raffaella.mastrocola@unito.it		23868406	English	Am. J. Physiol. Gastrointest. Liver Physiol.	Article	Final	All Open Access, Green	Scopus
Greiner A.K., Papineni R.V.L., Umar S.	Chemoprevention in gastrointestinal physiology and disease. Natural products and microbiome	2014	American Journal of Physiology - Gastrointestinal and Liver Physiology	307	1		G1	G15		36	10.1152/ajpgi.00044.2014	https://www.scopus.com/inward/record.uri?eid=2-s2.0-84903587601&doi=10.1152%2fajpgi.00044.2014&partnerID=40&md5=54827c7cb7d8e2822cc1325fdf3d1ed5	Departments of Molecular and Integrative Physiology and Family Medicine Research Division, University of Kansas Medical Center, Kansas City, KS, United States; PACT and Health, Branford, CT, United States; Precision X-Ray Inc, North Branford, CT, United States	Greiner, A.K., Departments of Molecular and Integrative Physiology and Family Medicine Research Division, University of Kansas Medical Center, Kansas City, KS, United States; Papineni, R.V.L., Departments of Molecular and Integrative Physiology and Family Medicine Research Division, University of Kansas Medical Center, Kansas City, KS, United States, PACT and Health, Branford, CT, United States, …	The human intestinal tract harbors a complex ecosystem of commensal bacteria that play a fundamental role in the well-being of their host. There is a general consensus that diet rich in plant-based foods has many advantages in relation to the health and well-being of an individual. In adults, diets that have a high proportion of fruit and vegetables and a low consumption of meat are associated wi…	Colon cancer; Dysbiosis; Gastrointestinal tract; Microbiota; Natural products	3 indolemethanol; 3,3' diindolylmethane; curcumin; isoflavone derivative; lycopene; natural product; pectin; polyphenol derivative; resveratrol; selenium; Article; chemoprophylaxis; diet; digestive system function disorder; dysbiosis; ecosystem; gastrointestinal disease; health status; human; intestine; microbiome; microorganism; nonhuman; nutritional deficiency; obesity; physiological process; p…	National Cancer Institute											Adlercreutz, H., Honjo, H., Higashi, A., Fotsis, T., Hamalainen, E., Hasegawa, T., Okada, H., Urinary excretion of lignans and isoflavonoid phytoestrogens in Japanese men and women consuming a traditional Japanese diet (1991) Am J Clin Nutr, 54, pp. 1093-1100; Adlercreutz, H., Markkanen, H., Watanabe, S., Plasma concentrations of phyto-oestrogens in Japanese men (1993) Lancet, 342, pp. 1209-1210;…	Umar, S.; Univ. of Kansas Cancer Center, Univ. of Kansas Medical Center, 3901 Rainbow Blvd, 4028 Wahl Hall East, Kansas City, KS 66160, United States; email: sumar@kumc.edu	American Physiological Society	24789206	English	Am. J. Physiol. Gastrointest. Liver Physiol.	Article	Final	All Open Access, Green	Scopus
Wang H., Weihrauch D., Kersten J.R., Toth J.M., Passerini A.G., Rajamani A., Schrepfer S., LaDisa J.F., Jr.	Alagebrium inhibits neointimal hyperplasia and restores distributions of wall shear stress by reducing downstream vascular resistance in obese and diabetic rats	2015	American Journal of Physiology - Heart and Circulatory Physiology	309	7		H1130	H1140		4	10.1152/ajpheart.00123.2014	https://www.scopus.com/inward/record.uri?eid=2-s2.0-84943144084&doi=10.1152%2fajpheart.00123.2014&partnerID=40&md5=1b6d539625ede2ffe313c03e17ce5854	Department of Biomedical Engineering, Marquette University, Milwaukee, WI, United States; Department of Anesthesiology, Medical College of Wisconsin, Milwaukee, WI, United States; Department of Orthopaedic Surgery, Medical College of Wisconsin, Milwaukee, WI, United States; Department of Biomedical Engineering, University of California Davis, Davis, CA, United States; Transplant and Stem Cell Imm…	Wang, H., Department of Biomedical Engineering, Marquette University, Milwaukee, WI, United States; Weihrauch, D., Department of Anesthesiology, Medical College of Wisconsin, Milwaukee, WI, United States; Kersten, J.R., Department of Anesthesiology, Medical College of Wisconsin, Milwaukee, WI, United States; Toth, J.M., Department of Biomedical Engineering, Marquette University, Milwaukee, WI, Un…	Mechanisms of restenosis in type 2 diabetes mellitus (T2DM) are incompletely elucidated, but advanced glycation end-product (AGE)-induced vascular remodeling likely contributes. We tested the hypothesis that AGE-related collagen cross-linking (ARCC) leads to increased downstream vascular resistance and altered in-stent hemodynamics, thereby promoting neointimal hyperplasia (NH) in T2DM. We propos…	Coronary artery disease; Hemodynamics; Hyperglycemia; Interventional cardiology; Restenosis	acetylsalicylic acid; advanced glycation end product; advanced glycation end product receptor; alagebrium; cefazolin; glucose; oxidized low density lipoprotein receptor 1; polyvinylidene fluoride; transforming growth factor beta; advanced glycation end product; advanced glycation end product receptor; Ager protein, rat; alagebrium; collagen; thiazole derivative; transforming growth factor beta; a…	National Institutes of Health; National Heart, Lung, and Blood Institute											Asif, M., Egan, J., Vasan, S., Jyothirmayi, G.N., Masurekar, M.R., Lopez, S., Williams, C., Regan, T.J., An advanced glycation endproduct cross-link breaker can reverse age-related increases in myocardial stiffness (2000) Proc Natl Acad Sci USA, 97, pp. 2809-2813; Bakris, G.L., Bank, A.J., Kass, D.A., Neutel, J.M., Preston, R.A., Oparil, S., Advanced glycation end-product cross-link breakers (200…	LaDisa, J.F.1637 West Wisconsin Ave., United States	American Physiological Society	26254329	English	Am. J. Physiol. Heart Circ. Physiol.	Article	Final	All Open Access, Bronze, Green	Scopus
Petersen P.S., Lei X., Seldin M.M., Rodriguez S., Byerly M.S., Wolfe A., Whitlock S., William Wong G.	Dynamic and extensive metabolic state-dependent regulation of cytokine expression and circulating levels	2014	American Journal of Physiology - Regulatory Integrative and Comparative Physiology	307	12		R1458	R1470		12	10.1152/ajpregu.00335.2014	https://www.scopus.com/inward/record.uri?eid=2-s2.0-84919430917&doi=10.1152%2fajpregu.00335.2014&partnerID=40&md5=d79c8c9ca64138beeb017904f68f2c04	Department of Physiology, The Johns Hopkins University School of Medicine, Baltimore, MD, United States; Department of Pediatrics, The Johns Hopkins University School of Medicine, Baltimore, MD, United States; Center for Metabolism and Obesity Research, The Johns Hopkins University School of Medicine, Baltimore, MD, United States	Petersen, P.S., Department of Physiology, The Johns Hopkins University School of Medicine, Baltimore, MD, United States, Center for Metabolism and Obesity Research, The Johns Hopkins University School of Medicine, Baltimore, MD, United States; Lei, X., Department of Physiology, The Johns Hopkins University School of Medicine, Baltimore, MD, United States, Center for Metabolism and Obesity Researc…	Cytokines play diverse and critical roles in innate and acquired immunity, and several function within the central nervous system and in peripheral tissues to modulate energy metabolism. The extent to which changes in energy balance impact the expression and circulating levels of cytokines (many of which have pleiotropic functions) has not been systematically examined. To investigate metabolism-r…	Cytokines; Fasting; Food intake; Granulocyte colony-stimulating factor; Interleukin-22; Metabolism; Obesity	advanced glycation end product receptor; amyloid protein; carbon tetrachloride; CXCL1 chemokine; cytokine; fractalkine; gamma interferon; glycoprotein; granulocyte colony stimulating factor; haptoglobin; interleukin 12p40; interleukin 16; interleukin 1alpha; interleukin 1beta; interleukin 2; interleukin 2 receptor alpha; interleukin 22; interleukin 4; interleukin 5; interleukin 6; interleukin 9; …	National Institutes of Health; National Institute of Diabetes and Digestive and Kidney Diseases											Akira, S., Hirano, T., Taga, T., Kishimoto, T., Biology of multifunctional cytokines. IL-6 and related molecules (IL-1 and TNF) (1990) FASEB J, 4, pp. 2860-2867; Anderson, P., Post-transcriptional control of cytokine production (2008) Nat Immunol, 9, pp. 353-359; Asirvatham, A.J., Magner, W.J., Tomasi TB. miRNA regulation of cytokine genes (2009) Cytokine, 45, pp. 58-69; Banks, W.A., Kastin, A.J.…	William Wong, G.; Dept. of Physiology, 855 N. Wolfe St, United States	American Physiological Society	25320344	English	Am. J. Physiol. Regul. Integr. Comp. Physiol.	Article	Final	All Open Access, Green	Scopus
Wang X.X., Jiang T., Shen Y., Santamaria H., Solis N., Arbeeny C., Levi M.	Vitamin D receptor agonist doxercalciferol modulates dietary fat-induced renal disease and renal lipid metabolism	2011	American Journal of Physiology - Renal Physiology	300	3		F801	F810		60	10.1152/ajprenal.00338.2010	https://www.scopus.com/inward/record.uri?eid=2-s2.0-79954479073&doi=10.1152%2fajprenal.00338.2010&partnerID=40&md5=0dad818d42e8c2a8bd3b5c10346fd724	University of Colorado, Denver, CO, United States; Renal and Endocrine Sciences Group, Genzyme Corporation, Framingham, MA, United States	Wang, X.X., University of Colorado, Denver, CO, United States; Jiang, T., University of Colorado, Denver, CO, United States; Shen, Y., University of Colorado, Denver, CO, United States; Santamaria, H., University of Colorado, Denver, CO, United States; Solis, N., University of Colorado, Denver, CO, United States; Arbeeny, C., Renal and Endocrine Sciences Group, Genzyme Corporation, Framingham, MA…	Diet-induced obesity (DIO) and insulin resistance in mice are associated with proteinuria, renal mesangial expansion, accumulation of extracellular matrix proteins, and activation of oxidative stress, proinflammatory cytokines, profibrotic growth factors, and the sterol regulatory element binding proteins, SREBP-1 and SREBP-2, that mediate increases in fatty acid and cholesterol synthesis. The pu…	Diabetes; Fatty acid and cholesterol synthesis; Proteinuria	adipophilin; advanced glycation end product receptor; angiotensin 1 receptor; cholesterol; cyclooxygenase 2; cytokine; doxercalciferol; farnesoid X receptor; fatty acid; growth factor; lipid; mineralocorticoid receptor; monocyte chemotactic protein 1; scleroprotein; sterol regulatory element binding protein 1; sterol regulatory element binding protein 2; toll like receptor 4; triacylglycerol; vit…	National Institute on Aging; National Institute of Diabetes and Digestive and Kidney Diseases											NON/LtJ Males: A New Model of Diet-induced Diabesity Jackson Laboratory Notes, , http://jaxmice.jax.org/jaxnotes/503/503b.html, Authors unknown; Agarwal, R., Acharya, M., Tian, J., Hippensteel, R.L., Melnick, J.Z., Qiu, P., Williams, L., Batlle, D., Antiproteinuric effect of oral paricalcitol in chronic kidney disease (2005) Kidney Int, 68, pp. 2823-2828; Alborzi, P., Patel, N.A., Peterson, C., B…	Levi, M.; Dept. of Medicine, 12700 East 19th Ave., Box C281, Research 2, Rm. 7002, Denver, CO 80045, United States; email: Moshe.Levi@ucdenver.edu		21209008	English	Am. J. Physiol. Renal Physiol.	Article	Final	All Open Access, Green	Scopus
Baker E.A., Barnidge E.K., Schootman M., Sawicki M., Motton-Kershaw F.L.	Adaptation of a Modified DASH Diet to a Rural African American Community Setting	2016	American Journal of Preventive Medicine	51	6		967	974		11	10.1016/j.amepre.2016.07.014	https://www.scopus.com/inward/record.uri?eid=2-s2.0-84996486450&doi=10.1016%2fj.amepre.2016.07.014&partnerID=40&md5=6c6d08ec4931057c5d8692bcb7d8d694	Saint Louis University College for Public Health and Social Justice, Saint Louis, Missouri, United States; Saint Louis University Department of Nutrition and Dietetics, Saint Louis, Missouri, United States; Men on the Move, Caruthersville, Missouri, United States	Baker, E.A., Saint Louis University College for Public Health and Social Justice, Saint Louis, Missouri, United States; Barnidge, E.K., Saint Louis University College for Public Health and Social Justice, Saint Louis, Missouri, United States; Schootman, M., Saint Louis University College for Public Health and Social Justice, Saint Louis, Missouri, United States; Sawicki, M., Saint Louis Universit…	Introduction Cardiovascular disease is the leading cause of death among African Americans in the U.S., with high blood pressure and obesity being two of the main determinants. The Dietary Approaches to Stop Hypertension diet is effective in changing behaviors associated with these health concerns, but has not been adapted to community settings. Methods Men on the Move: Growing Communities (MOTMGC…		adult; African American; Article; behavior change; cross-sectional study; diastolic blood pressure; diet therapy; dietary approache to stop hypertension diet; fast food; female; fruit; human; hypertension; low fat diet; major clinical study; male; nutrition education; obesity; participatory research; prevalence; quasi experimental study; rural area; social acceptance; sodium restriction; systolic…	National Institute on Minority Health and Health Disparities	The authors would like to acknowledge the contributions of Frank Rose, Danielle Kusner, and Kim Shackelford. This work was supported by National Institute on Minority Health and Disparities funding R24 MD00 1590-01 and IRB 15584. Drs. Baker and Barnidge and Ms. Sawicki and Kershaw worked collaboratively to design and implement the study and collect data for the study. Dr. Schootman performed stat…										Go, A., Mozaffarian, D., Roger, V.L., Heart disease and stroke statistics—2013 update (2013) Circulation, 127 (1), pp. 6-245; Vollmer, W., Sacks, F., Ard, J., Effects of diet and sodium intake on blood pressure: subgroup analysis of the DASH+Sodium trial (2001) Ann Intern Med, 135, pp. 1019-1028; Epstein, D., Sherwood, A., Smith, P., Determinants and consequences of adherence to the dietary appro…	Baker, E.A.; Saint Louis University College for Public Health and Social Justice, 3545 Lafayette Ave., United States; email: bakerpa@slu.edu	Elsevier Inc.	27633485	English	Am. J. Prev. Med.	Article	Final	All Open Access, Green	Scopus
Cortés D.E., Millán-Ferro A., Schneider K., Vega R.R., Caballero A.E.	Food purchasing selection among low-income, Spanish-speaking latinos	2013	American Journal of Preventive Medicine	44	3 SUPPL. 3		S267	S273		44	10.1016/j.amepre.2012.11.012	https://www.scopus.com/inward/record.uri?eid=2-s2.0-84883037864&doi=10.1016%2fj.amepre.2012.11.012&partnerID=40&md5=184f7b2963eb510925cd847907282247	Mauricio Gastón Institute for Latino Community Development and Public Policy, University of Massachusetts Boston, 100 Morrissey Blvd., Boston MA 02125-3393, United States; Mauricio Gastón Institute for Latino Community Development and Public Policy, Joslin Diabetes Center, United States; JSI Research and Training Institute, Inc., Boston, MA, United States	Cortés, D.E., Mauricio Gastón Institute for Latino Community Development and Public Policy, University of Massachusetts Boston, 100 Morrissey Blvd., Boston MA 02125-3393, United States; Millán-Ferro, A., Mauricio Gastón Institute for Latino Community Development and Public Policy, Joslin Diabetes Center, United States; Schneider, K., JSI Research and Training Institute, Inc., Boston, MA, United S…	Background: In the U.S., poverty has been linked to both obesity and disease burden. Latinos in the U.S. are disproportionately affected by poverty, and over the past 10 years, the percentage of overweight U.S. Latino youth has approximately doubled. Buying low-cost food that is calorie-dense and filling has been linked to obesity. Low-income individuals tend to favor energy-dense foods because o…		carbohydrate; fat; protein; Article; beverage; calorie; ethnographic research; food preference; food processing; food shopping practice; Hispanic; human; lowest income group; nutrition education; nutritional value; purchasing; quantitative analysis; diet; economics; ethnology; health education; Hispanic; Language; obesity; organization and management; pilot study; poverty; qualitative research; U…												Narayan, K.M., Boyle, J.P., Thompson, T.J., Lifetime risk for diabetes mellitus in the U.S. (2003) J Am Med Assoc, 290, pp. 1884-1890; Ogden, C.L., Carroll, M.D., Curtin, L.R., Lamb, M.M., Flegal, K.M., Prevalence of high body mass index in U.S. (2010) Children and Adolescents, 2007-2008. J Am Med Assoc, 303, pp. 242-249; Caballero, A.E., Bousquet-Santos, K., Robles-Osorio, L., Overweight latino …	Cortés, D.E.; Mauricio Gastón Institute for Latino Community Development and Public Policy, 100 Morrissey Blvd., Boston MA 02125-3393, United States; email: decortes@aol.com	Elsevier Inc.	23415192	English	Am. J. Prev. Med.	Article	Final	All Open Access, Hybrid Gold	Scopus
Behrens T.K., Liebert M.L., Peterson H.J., Howard Smith J., Sutliffe J.T., Day A., Mack J.	Changes in School Food Preparation Methods Result in Healthier Cafeteria Lunches in Elementary Schools	2018	American Journal of Preventive Medicine	54	5		S139	S144		6	10.1016/j.amepre.2018.01.008	https://www.scopus.com/inward/record.uri?eid=2-s2.0-85045210606&doi=10.1016%2fj.amepre.2018.01.008&partnerID=40&md5=6081740ec16b8a09269b0e348919d4e1	Department of Health Sciences, Northern Arizona University, Flagstaff, Arizona, United States; El Paso County Public Health, Colorado Springs, Colorado, United States; LiveWell Colorado Springs, Colorado Springs, Colorado, United States; Applied Research Solutions, Inc., Colorado Springs, Colorado, United States	Behrens, T.K., Department of Health Sciences, Northern Arizona University, Flagstaff, Arizona, United States; Liebert, M.L., El Paso County Public Health, Colorado Springs, Colorado, United States, LiveWell Colorado Springs, Colorado Springs, Colorado, United States; Peterson, H.J., Department of Health Sciences, Northern Arizona University, Flagstaff, Arizona, United States; Howard Smith, J., Ap…	Introduction: The purpose of this study is to examine the impact of a districtwide food best practices and preparation changes in elementary schools lunches, implemented as part of the LiveWell@School childhood obesity program, funded by LiveWell Colorado/Kaiser Permanente Community Health Initiative. Methods: Longitudinal study examining how school changes in best practices for food preparation …		sodium; Article; bread; cooking; food analysis; food composition; food processing; food quality; fruit; human; longitudinal study; nutritional health; nutritional value; potato; primary school; vegetable; catering service; Colorado; health service; meal; Nutrition Policy; organization and management; Program Evaluation; school; Colorado; cooking; Food Services; fruit; Longitudinal Studies; Lunch;…	Kaiser Permanente	The authors thank LiveWell Colorado Springs and their community partners for their assistance in data collection. This project was funded in part by Kaiser Permanente Colorado. The authors acknowledge and thank Kaiser Permanente for financial support. TKB drafted the manuscript, assisted in study design and analysis and interpretation of data. ML conceptualized the study and assisted with data co…										Croll, J.K., Neumark-Sztainer, D., Story, M., Healthy eating: what does it mean to adolescents? (2001) J Nutr Educ, 33 (4), pp. 193-198; DHHS, U.S., (2017), https://health.gov/dietaryguidelines/2015/resources/2015-2020_Dietary_Guidelines.pdf, Dietary guidelines for Americans, 2015–2020, eighth edition. Updated 2017. Accessed February 23; Haas, S.A., The long-term effects of poor childhood health:…	Behrens, T.K.; Department of Health Sciences, United States; email: timothy.behrens@nau.edu	Elsevier Inc.	29680113	English	Am. J. Prev. Med.	Article	Final	All Open Access, Hybrid Gold	Scopus
Subramanian S., Pallati P.K., Sharma P., Agrawal D.K., Nandipati K.C.	Significant association of TREM-1 with HMGB1, TLRs and RAGE in the pathogenesis of insulin resistance in obese diabetic populations	2017	American Journal of Translational Research	9	7		3224	3244		22		https://www.scopus.com/inward/record.uri?eid=2-s2.0-85025590015&partnerID=40&md5=5ff2a89733f3c8efb20ae92f09a78014	Department of Clinical & Translational Science, School of Medicine, Creighton University, Omaha, NE, United States; Department of Surgery, School of Medicine, Creighton University, Omaha, NE, United States; Department of Pathology, School of Medicine, Creighton University, Omaha, NE, United States	Subramanian, S., Department of Clinical & Translational Science, School of Medicine, Creighton University, Omaha, NE, United States; Pallati, P.K., Department of Surgery, School of Medicine, Creighton University, Omaha, NE, United States; Sharma, P., Department of Pathology, School of Medicine, Creighton University, Omaha, NE, United States; Agrawal, D.K., Department of Clinical & Translational S…	Activated cell surface and intracellular receptors lead to insulin resistance in obesity. Among these receptors, triggering receptors expressed on myeloid cells (TREM)-1, toll like receptors (TLRs), and receptors for advanced glycation end products (RAGE) play a significant role in the induction of inflammatory response in innate immunity. TREM-1 potentially amplifies TLRs and RAGE synergisticall…	HMGB-1; Inflammation; Insulin resistance; Obesity; TLR; TREM-1	advanced glycation end product; cholesterol; fatty acid; glucose; hemoglobin A1c; high mobility group B1 protein; insulin; killer cell activating receptor associated protein; toll like receptor; toll like receptor 2; toll like receptor 4; triacylglycerol; triggering receptor expressed on myeloid cells 1; triggering receptor expressed on myeloid cells 2; adult; Article; biochemical analysis; chron…	National Institutes of Health; National Heart, Lung, and Blood Institute; Creighton University	This study was supported by a research grant to Dr. Kalyana C Nandipati from the LB692 Nebraska Tobacco Settlement Funds to Creighton University, and by the research grants R01HL116042 and R01HL128063 from the National Institutes of Health, USA to DK Agrawal. The content of this article is solely the responsibility of the authors and does not necessarily represent the official views of the NIH.										Ballak, D.B., Van Diepen, J.A., Moschen, A.R., Jansen, H.J., Hijmans, A., Groenhof, G.J., Leenders, F., Stienstra, R., IL-37 protects against obesity-induced inflammation and insulin resistance (2014) Nat Commun, 5, p. 4711; Revelo, X.S., Tsai, S., Lei, H., Luck, H., Ghazarian, M., Tsui, H., Shi, S.Y., Winer, D.A., Perforin is a novel immune regulator of obesity-related insulin resistance (2015) …	Nandipati, K.C.; Department of Surgery, 601 N. 30th Street, Suite # 3700, United States; email: Kalyana.Nandipati@ale-gent.org	E-Century Publishing Corporation		English	Am. J. Transl. Res.	Article	Final		Scopus
Shi J., Xu W., Zheng R., Miao H., Hu Q.	Neuregulin 4 attenuate tubulointerstitial fibrosis and advanced glycosylation end products accumulation in diabetic nephropathy rats via regulating TNF-R1 signaling	2019	American Journal of Translational Research	11	9		5501	5513		3		https://www.scopus.com/inward/record.uri?eid=2-s2.0-85076980034&partnerID=40&md5=c878b219d57be9fb9337172467d36457	Department of Traditional Chinese Medicine, Min Dong Hospital of Ningde City, Ningde, Fujian Province, China; Department of Endocrinology, Affiliated Hospital, Nanjing University of Chinese Medicine, Nanjing, Jiangsu Province, China; Department of Endocrinology, Lianshui County People’s Hospital, Lianshui, Jiangsu Province, 223400, China	Shi, J., Department of Traditional Chinese Medicine, Min Dong Hospital of Ningde City, Ningde, Fujian Province, China; Xu, W., Department of Endocrinology, Affiliated Hospital, Nanjing University of Chinese Medicine, Nanjing, Jiangsu Province, China; Zheng, R., Department of Traditional Chinese Medicine, Min Dong Hospital of Ningde City, Ningde, Fujian Province, China; Miao, H., Department of Tra…	Neuregulin 4 (Nrg4) play important roles in the pathogenesis of obesity-associated disorders, including type 2 diabetes mellitus (T2DM) and nonalcoholic fatty liver disease (NAFLD). This study aims to investigate roles of Nrg4 in the pathophysiologic mechanism underlying the progression of tubulointerstitial fibrosis (TIF) in diabetic nephropathy (DN). In present study, Nrg4 is under-expression i…	Diabetic nephropathy; Neuregulin 4; TNF-R1; Tubulointerstitial fibrosis	advanced glycation end product receptor; antidiabetic agent; collagen type 1; collagen type 4; creatinine; cyclooxygenase 2; fibronectin; glyceraldehyde 3 phosphate dehydrogenase; inducible nitric oxide synthase; interleukin 6; microRNA; neuregulin 4; nitric oxide; nuclear receptor coactivator 2; phosphatidylinositol 3,4,5 trisphosphate 3 phosphatase; protein S100B; tumor necrosis factor; tumor n…												Li, S.Y., Huang, P.H., Tarng, D.C., Lin, T.P., Yang, W.C., Chang, Y.H., Yang, A.H., Lin, S.J., Four-and-a-Half LIM domains protein 2 is a coactivator of Wnt signaling in diabetic kidney disease (2015) J Am Soc Nephrol, 26, pp. 3072-3084; Li, H., Peng, X., Wang, Y., Cao, S., Xiong, L., Fan, J., Wang, Y., Mao, H., Atg5-mediated autophagy deficiency in proximal tubules promotes cell cycle G2/M arres…	Hu, Q.; Department of Endocrinology, China; email: hqs2019@126.com	E-Century Publishing Corporation		English	Am. J. Transl. Res.	Article	Final		Scopus
Polo T.C.F., Corrente J.E., Miot L.D.B., Papini S.J., Miot H.A.	Dietary patterns of patients with psoriasis at a public healthcare institution in Brazil	2020	Anais Brasileiros de Dermatologia	95	4		452	458			10.1016/j.abd.2020.02.002	https://www.scopus.com/inward/record.uri?eid=2-s2.0-85085335430&doi=10.1016%2fj.abd.2020.02.002&partnerID=40&md5=142be9907909e01718fbb56639a193fc	Department of Pathology, Faculdade de Medicina de Botucatu, Universidade Estadual Paulista, Botucatu, SP, Brazil; Department of Biostatistics, Instituto de Biociências de Botucatu, Universidade Estadual Paulista, Botucatu, SP, Brazil; Department of Dermatology and Radiotherapy, Faculdade de Medicina de Botucatu, Universidade Estadual Paulista, Botucatu, SP, Brazil; Department of Nursing, Faculdad…	Polo, T.C.F., Department of Pathology, Faculdade de Medicina de Botucatu, Universidade Estadual Paulista, Botucatu, SP, Brazil; Corrente, J.E., Department of Biostatistics, Instituto de Biociências de Botucatu, Universidade Estadual Paulista, Botucatu, SP, Brazil; Miot, L.D.B., Department of Dermatology and Radiotherapy, Faculdade de Medicina de Botucatu, Universidade Estadual Paulista, Botucatu,…	Background: Psoriasis is a chronic inflammatory disease with systemic repercussions and an association with comorbidities such as metabolic syndrome, cardiovascular diseases, and obesity. Psoriasis patients have a higher prevalence of obesity compared to the general population. Diet is a relevant environmental factor, since malnutrition, inadequate body weight, and metabolic diseases, in addition…	Feeding behavior; Food consumption; Psoriasis	adult; anthropometry; Article; blood pressure; Brazil; clinical assessment; clinical evaluation; clinical study; comorbidity; controlled study; correlational study; cross-sectional study; dietary pattern; disease activity; disease association; disease marker; educational status; exploratory factor analysis; family income; female; food frequency questionnaire; food intake; high risk patient; human…												Souza, C.S., de Castro, C.C.S., Carneiro, F.R.O., Pinto, J.M.N., Fabricio, L.H.Z., Azulay-Abulafia, L., Metabolic syndrome and psoriatic arthritis among patients with psoriasis vulgaris: quality of life and prevalence (2019) J Dermatol, 46, pp. 3-10; Milčić, D., Janković, S., Vesić, S., Milinković, M., Marinković, J., Ćirković, A., Prevalence of metabolic syndrome in patients with psoriasis: a ho…	Miot, H.A.; Department of Dermatology and Radiotherapy, Brazil; email: heliomiot@gmail.com	Elsevier Espana S.L.	32471756	English	An. Bras. Dermatol.	Article	Final	All Open Access, Gold, Green	Scopus
Li W., Li Y., Zhang Z., Xia K., Shang X., Yang X., Wang L., Zhang Q.	Predictive Nomogram of RAGE Genetic Polymorphisms and Metabolic Risk Factors for Myocardial Infarction Risk in a Han Chinese Population	2017	Angiology	68	10		877	883		6	10.1177/0003319717696622	https://www.scopus.com/inward/record.uri?eid=2-s2.0-85030215728&doi=10.1177%2f0003319717696622&partnerID=40&md5=83e977d152dd984886693c23cfa2b1f9	Heart Center, Beijing Chao Yang Hospital, Capital Medical University, South Gongti Rd 8, Chaoyang District, Beijing, 100020, China; Department of Internal Medicine, Second Hospital of Tangshan, Tangshan, Hebei, China; Department of Cardiology, Tangshan Gongren Hospital, Wen Hua Rd 27, Tangshan, Hebei, 063000, China	Li, W., Heart Center, Beijing Chao Yang Hospital, Capital Medical University, South Gongti Rd 8, Chaoyang District, Beijing, 100020, China; Li, Y., Department of Internal Medicine, Second Hospital of Tangshan, Tangshan, Hebei, China; Zhang, Z., Heart Center, Beijing Chao Yang Hospital, Capital Medical University, South Gongti Rd 8, Chaoyang District, Beijing, 100020, China; Xia, K., Heart Center,…	We investigated the association of 4 well-characterized polymorphisms in receptor for the advanced glycation end-product (RAGE) gene with myocardial infarction (MI) risk and the changes in metabolic risk factors among 717/612 patients/controls, with the aim of constructing a predictive nomogram. The genotype/allele distributions differed significantly between the 2 groups for T-429C (P genotype/a…	interaction; metabolic risk factor; myocardial infarction; nomogram; RAGE	advanced glycation end product receptor; glucose; high density lipoprotein cholesterol; low density lipoprotein cholesterol; triacylglycerol; advanced glycation end product receptor; adult; advanced glycation end product gene; age; alcohol consumption; Article; cardiometabolic risk; case control study; controlled study; coronary artery disease; diastolic blood pressure; dyslipidemia; Electrocardi…		The author(s) disclosed receipt of the following financial support for the research, authorship, and/or publication of this article: This work was financially supported by the Nature Science Foundation of Hebei Province (grant No. H2015105032).										Scimia, M.C., Gumpert, A.M., Koch, W.J., Cardiovascular gene therapy for myocardial infarction (2014) Expert Opin Biol Ther, 14 (2), pp. 183-195; Dai, X., Wiernek, S., Evans, J.P., Runge, M.S., Genetics of coronary artery disease and myocardial infarction (2016) World J Cardiol, 8 (1), pp. 1-23; Lim, G.B., Genetics: Mutations in APOA5 or LDLR increase risk of myocardial infarction (2015) Nat Rev …	Wang, L.; Heart Center, South Gongti Rd 8, China; email: vitaminc@sina.com	SAGE Publications Inc.	28956473	English	Angiology	Article	Final		Scopus
Żukiewicz-Sobczak W., Wróblewska P., Zwoliński J., Chmielewska-Badora J., Adamczuk P., Krasowska E., Zagórski J., Oniszczuk A., Piątek J., Silny W.	Obesity and poverty paradox in developed countries	2014	Annals of Agricultural and Environmental Medicine	21	3		590	594		42	10.5604/12321966.1120608	https://www.scopus.com/inward/record.uri?eid=2-s2.0-84907964627&doi=10.5604%2f12321966.1120608&partnerID=40&md5=33a925d83bb03c7050e78512ef72a4cc	Department of Allergology and Environmental Hazards, Institute of Rural Health, Lublin, Poland; Department of Public Health, Institute of Rural Health, Lublin, Poland; Department of Inorganic Chemistry, Medical University in Lublin, Poland; Great Poland Center of Allergology and Aesthetic Dermatology “Art Clinic”, Poznań, Poland	Żukiewicz-Sobczak, W., Department of Allergology and Environmental Hazards, Institute of Rural Health, Lublin, Poland; Wróblewska, P., Department of Allergology and Environmental Hazards, Institute of Rural Health, Lublin, Poland; Zwoliński, J., Department of Allergology and Environmental Hazards, Institute of Rural Health, Lublin, Poland; Chmielewska-Badora, J., Department of Allergology and Env…	Obesity is a civilization disease and the proportion of people suffering from it continues to grow, especially in the developed countries. Number of obese people in Europe has increased threefold over the last 20 years. The paradox of obesity and poverty relationship is observed especially in the developed and developing countries. In developing countries, along with economic development and inco…	Nutrition; Obesity; Physical activity; Poverty	Article; developed country; eating habit; educational status; epidemic; Europe; food availability; health behavior; health education; human; life expectancy; lifestyle; meal; mortality; obesity; physical activity; Poland; Polish citizen; poverty; primary prevention; unemployment; United Kingdom; United States; developed country; obesity; Overweight; risk factor; Developed Countries; obesity; Over…												Suchocka, Z., Obesity-reasons and treatment (2003) Biul Wydz Farm AMW, 1 (1), pp. 1-17. , (in Polish); WHO 2008 Fact sheet no 311: Obesity and overweight, , http://www.who.int/mediacentre/factssheet/fs311/en/index.html, (access: 2013.03.19); Cichocka, A., Obesity-epidemy of the XXI century (2004) Przem Spoż, 58 (7), pp. 6-9. , (in Polish); Hyde, R., Europe battles with obesity (2008) Lancet, 371 …	Żukiewicz-Sobczak, W.; Department of Allergology and Environmental Hazards, Institute of Rural HealthPoland	Institute of Agricultural Medicine	25292135	English	Ann. Agric. Environ. Med.	Article	Final	All Open Access, Gold, Green	Scopus
Nefzaoui A.	Cactus: A crop to meet the challenges of climate change in dry areas	2009	Annals of Arid Zone	48	1		1	18		6		https://www.scopus.com/inward/record.uri?eid=2-s2.0-79958783354&partnerID=40&md5=77c319a7a7ece4f3ead3825de12736cc	Livestock and Rangeland Scientist, International Center for Agricultural Research in the Dry Areas (ICARDA), Rue des Oliviers, 1, El Menzah V. 2037 Tunis, Tunisia	Nefzaoui, A., Livestock and Rangeland Scientist, International Center for Agricultural Research in the Dry Areas (ICARDA), Rue des Oliviers, 1, El Menzah V. 2037 Tunis, Tunisia	The future of the arid and semi-arid zones of the world largely depends on the development of sustainable agricultural systems based on the choice of appropriate crops. The suitable ones are those that successfully cope with water shortage, high temperature and poor soils, and easy management to provide food and forage for the subsistence agriculture, in addition to valuable product and by-produc…	Antioxidants; Arid zones; Climate change; Desert control; Opuntia; Red dye; Ruminant feeding	Bovidae; Cactaceae; Cactoideae; Opuntia; Opuntia ficus-indica; Opuntioideae; Pereskioideae; Pyrus												Abidi, S., Ben Salem, H., Vasta, V., Priolo, A., Supplementation with barley or spineless cactus (Opuntiaficus indica inermis) cladodes on digestion, growth and intramuscular fatty acid composition in sheep and goats receiving oaten hay Small Ruminant Research (2009) Small Ruminant Research, 87 (1), pp. 9-16; Ahmad, A., Davies, J., Randall, S., Skinner, G.R.B., Antiviral properties of extract of …	Nefzaoui, A.; Livestock and Rangeland Scientist, Rue des Oliviers, 1, El Menzah V. 2037 Tunis, Tunisia			English	Ann. Arid Zone	Article	Final		Scopus
Ballon N., Barrault S., Courtois R., Maugé D., El Ayoubi H., Frammery J., Réveillère C., Brunault P.	Addiction to food: An old concept, a recent measure [Addiction à l'alimentation: un concept ancien, une mesure récente]	2018	Annales Medico-Psychologiques	176	8		783	787		1	10.1016/j.amp.2018.08.018	https://www.scopus.com/inward/record.uri?eid=2-s2.0-85053657451&doi=10.1016%2fj.amp.2018.08.018&partnerID=40&md5=bc57939d0254729b2207255505f28c66	Équipe de liaison et de soins en addictologie, CHRU de Tours, 2, boulevard Tonnellé, Tours, 37000, France; Clinique psychiatrique universitaire, CHRU de Tours, 2, boulevard Tonnellé, Tours, 37000, France; UMR 1253, iBrain, Inserm, Université de Tours, 2, boulevard Tonnellé, Tours, 37000, France; CSAPA-37, Port Bretagne, CHRU de Tours, 26, rue de Richelieu, Tours, 37000, France; Département de psy…	Ballon, N., Équipe de liaison et de soins en addictologie, CHRU de Tours, 2, boulevard Tonnellé, Tours, 37000, France, Clinique psychiatrique universitaire, CHRU de Tours, 2, boulevard Tonnellé, Tours, 37000, France, UMR 1253, iBrain, Inserm, Université de Tours, 2, boulevard Tonnellé, Tours, 37000, France; Barrault, S., CSAPA-37, Port Bretagne, CHRU de Tours, 26, rue de Richelieu, Tours, 37000, …	The food addiction concept postulates that it is be possible to become addicted to some specific types of foods (i.e., foods high in sugar, fat and/or salt, especially processed foods), and that these people do share symptoms with recognized substance-related and addictive disorders: craving to and loss of control over these foods, existence of harms due to this behavior, and maintenance of this …	Addiction; Assessment scale; Attention Deficit Hyperactivity Disorder; Food; Obesity; Obsessive Compulsive Disorder; Organ transplantation; Surgery	Article; bariatric surgery; behavior disorder assessment; compulsion; DSM-5; DSM-IV-TR; food addiction; human; liver transplantation; Yale Food Addiction Scale												American Psychiatric Association, Diagnostic and statistical manual of mental disorders (2013), 5th ed American Psychiatric Publishing, Inc. Arlington, VA; Belin, D., Belin-Rauscent, A., Murray, J.E., Everitt, B.J., Addiction: failure of control over maladaptive incentive habits (2013) Curr Opin Neurobiol, 23, pp. 564-572; Billieux, J., Schimmenti, A., Khazaal, Y., Maurage, P., Heeren, A., Are we…	Brunault, P.; Équipe de liaison et de soins en addictologie, 2, boulevard Tonnellé, France; email: paul.brunault@univ-tours.fr	Elsevier Masson SAS		English; French	Ann. Med.-Psychol.	Article	Final		Scopus
Onyango A.W., Jean-Baptiste J., Samburu B., Mahlangu T.L.M.	Regional Overview on the Double Burden of Malnutrition and Examples of Program and Policy Responses: African Region	2019	Annals of Nutrition and Metabolism	75	2		127	130		8	10.1159/000503671	https://www.scopus.com/inward/record.uri?eid=2-s2.0-85075720380&doi=10.1159%2f000503671&partnerID=40&md5=e01bd6b12e0681ecf6401a9668f2b02a	Family and Reproductive Health Cluster, World Health Organization, Regional Office for Africa Cité du Djoué, PO Box 06, Brazzaville, Congo; Nutrition Unit, Family Health and Nutrition Section, Health Care Agency, Ministry of HealthVIC, Seychelles; Nutrition and Dietetics Unit, Ministry of Health, Nairobi, Kenya; Department of Health, North Western University, Potchefstroom, South Africa	Onyango, A.W., Family and Reproductive Health Cluster, World Health Organization, Regional Office for Africa Cité du Djoué, PO Box 06, Brazzaville, Congo; Jean-Baptiste, J., Nutrition Unit, Family Health and Nutrition Section, Health Care Agency, Ministry of HealthVIC, Seychelles; Samburu, B., Nutrition and Dietetics Unit, Ministry of Health, Nairobi, Kenya; Mahlangu, T.L.M., Department of Health…	Sub-Saharan Africa is experiencing the double burden of malnutrition (DBM) with high levels of undernutrition and a growing burden of overweight/obesity and diet-related noncommunicable diseases (NCDs). Undernourishment in sub-Saharan Africa increased between 2010 and 2016. Although the prevalence of chronic undernutrition is decreasing, the number of stunted children under 5 years of age is incr…	Double burden of malnutrition; Food environment; Sub-Saharan Africa; Unhealthy diet	Africa; Africa South of the Sahara; Article; child nutrition; disease burden; health care delivery; health program; human; malnutrition; Nutrition Policy; nutritional counseling; personal experience; physical activity; prevalence; priority journal; unhealthy diet; World Health Organization; adolescent; adult; age distribution; artificial milk; breast feeding; child; childhood obesity; developing …	World Health Organization; United Nations Population Fund; International Atomic Energy Agency	The article is part of the Proceedings of the International Symposium on Understanding the Double Burden of Malnutrition for Effective Interventions organized by the International Atomic Energy Agency (IAEA) in cooperation with United Nations Children‘s Fund (UNICEF) and World Health Organization (WHO) (10–13 December 2018, Vienna, Austria).										(2017) Nutrition in the WHO African Region, , World Health Organization. Brazzaville: World Health Organization; (2018) Atlas of African Health Statistics 2018: Universal Health Coverage and the Sustainable Development Goals in the WHO African Region, , World Health Organization. Brazzaville: WHO Regional Office for Africa; (2018) 2018 Global Nutrition Report: Shining A Light to Spur Action on Nu…	Onyango, A.W.; Family and Reproductive Health Cluster, PO Box 06, Congo; email: onyangoa@who.int	S. Karger AG	31743899	English	Ann. Nutr. Metab.	Article	Final	All Open Access, Hybrid Gold	Scopus
Gugliucci A., Kotani K., Taing J., Matsuoka Y., Sano Y., Yoshimura M., Egawa K., Horikawa C., Kitagawa Y., Kiso Y., Kimura S., Sakane N.	Short-term low calorie diet intervention reduces serum advanced glycation end products in healthy overweight or obese adults	2009	Annals of Nutrition and Metabolism	54	3		197	201		45	10.1159/000217817	https://www.scopus.com/inward/record.uri?eid=2-s2.0-65449141734&doi=10.1159%2f000217817&partnerID=40&md5=35f206351827a141e66415ea23a2d630	Glycation, Oxidation and Disease Laboratory, Touro University-California, Vallejo, CA, United States; Division of Preventive Medicine, Clinical Research Institute for Endocrine and Metabolic Disease, National Hospital Organization Kyoto Medical Center, Kyoto, Japan; Institute for Health Care Science, Suntory Ltd., Research Center, Osaka, Japan; Department of Laboratory Medicine, Central Clinical …	Gugliucci, A., Glycation, Oxidation and Disease Laboratory, Touro University-California, Vallejo, CA, United States, Touro University-California, 1310 Johnson lane Vallejo, CA 94592, United States; Kotani, K., Division of Preventive Medicine, Clinical Research Institute for Endocrine and Metabolic Disease, National Hospital Organization Kyoto Medical Center, Kyoto, Japan; Taing, J., Glycation, Ox…	Background: Obesity is a metabolic and cardiovascular risk factor. A low calorie diet (LCD) is one of the treatment modalities for weight loss. Serum advanced glycation end products (AGEs) are linked to increased atherogenicity and inflammation in diseases such as diabetes and renal failure. Obesity has an inflammatory component, but interestingly there are no studies on serum AGE levels in obesi…	Advanced glycation; Body mass index; Caloric restriction; Weight reduction	advanced glycation end product; carbohydrate; cholesterol; glucose; high density lipoprotein cholesterol; lipid; low density lipoprotein cholesterol; protein; triacylglycerol; adult; Article; body mass; body weight; caloric restriction; cholesterol blood level; controlled study; diastolic blood pressure; diet therapy; female; glucose blood level; human; Japanese; low calory diet; male; meal; obes…												Haffner, S.M., Relationship of metabolic risk factors and development of cardiovascular disease and diabetes (2006) Obesity, 14, pp. S121-S127; Shin, M.J., Hyun, Y.J., Kim, O.Y., Kim, J.Y., Jang, Y., Lee, J.H., Weight loss effect on inflammation and LDL oxidation in metabolically healthy but obese (MHO) individuals:Low inflammation and LDL oxidation in MHO women. (2006) Int J Obes, 30, pp. 1529-1…	Gugliucci, A.; Glycation, Oxidation and Disease Laboratory, , Vallejo, CA, United States; email: agugliuc@touro.edu		19420913	English	Ann. Nutr. Metab.	Article	Final		Scopus
Miao M., Hamaker B.R.	Food Matrix Effects for Modulating Starch Bioavailability	2021	Annual Review of Food Science and Technology	12			169	191		8	10.1146/annurev-food-070620-013937	https://www.scopus.com/inward/record.uri?eid=2-s2.0-85103514481&doi=10.1146%2fannurev-food-070620-013937&partnerID=40&md5=7b604a4680308c94e2c7e2f56ed6e974	State Key Laboratory of Food Science and Technology, Jiangnan University, Wuxi, Jiangsu, 214122, China; Whistler Center for Carbohydrate Research, Department of Food Science, Purdue University, West Lafayette, IN 47907-1160, United States	Miao, M., State Key Laboratory of Food Science and Technology, Jiangnan University, Wuxi, Jiangsu, 214122, China; Hamaker, B.R., Whistler Center for Carbohydrate Research, Department of Food Science, Purdue University, West Lafayette, IN 47907-1160, United States	As the prevalence of obesity and diabetes has continued to increase rapidly in recent years, dietary approaches to regulating glucose homeostasis have gained more attention. Starch is the major source of glucose in the human diet and can have diverse effects, depending on its rate and extent of digestion in the small intestine, on postprandial glycemic response, which over time is associated with…		biochemistry; Food storage; glucose; nutrition; Processed foods; starch; Enzyme Inhibitors; glucose homeostasis; insulin sensitivity; Non-starch polysaccharides; Nutritional properties; nutritional value; Production strategy; Slowly digestible starch; Thermal processing (foods); starch; bioavailability; digestion; glucose blood level; human; metabolism; postprandial state; Biological Availability…														Annual Reviews Inc.	33395539	English	Annu. Rev. Food Sci. Technol.	Article	Final		Scopus
McClements D.J., Barrangou R., Hill C., Kokini J.L., Lila M.A., Meyer A.S., Yu L.	Building a Resilient, Sustainable, and Healthier Food Supply through Innovation and Technology	2021	Annual Review of Food Science and Technology	12			1	28		8	10.1146/annurev-food-092220-030824	https://www.scopus.com/inward/record.uri?eid=2-s2.0-85103478143&doi=10.1146%2fannurev-food-092220-030824&partnerID=40&md5=a3f0a869e68957f71a68e6d97aa77dfb	Department of Food Science, University of Massachusetts, Amherst, MA 01003, United States; Department of Food, Bioprocessing and Nutrition Sciences, North Carolina State University, Raleigh, NC 27695, United States; APC Microbiome Ireland and School of Microbiology, University College Cork, Cork, T12YT20, Ireland; Department of Food Sciences, Purdue University, West Lafayette, IN 47907, United St…	McClements, D.J., Department of Food Science, University of Massachusetts, Amherst, MA 01003, United States; Barrangou, R., Department of Food, Bioprocessing and Nutrition Sciences, North Carolina State University, Raleigh, NC 27695, United States; Hill, C., APC Microbiome Ireland and School of Microbiology, University College Cork, Cork, T12YT20, Ireland; Kokini, J.L., Department of Food Science…	The modern food supply faces many challenges. The global population continues to grow and people are becoming wealthier, so the food production system must respond by creating enough high-quality food to feed everyone with minimal damage to our environment. The number of people suffering or dying from diet-related chronic diseases, such as obesity, diabetes, heart disease, stroke, and cancer, con…		Artificial Intelligence; Diagnosis; Disasters; Diseases; Food Supply; Nanorobots; nutrition; Risk analysis; Supply chains; Sustainable development; Advanced diagnostics; Development and testing; Food production systems; Food science and technology; Innovation and technology; Risk-benefit analysis; Soft-matter physics; Technological innovation; Engineering education; agriculture; Artificial Intell…													Mcclements, D.J.; Department of Food Science, United States; email: mcclements@foodsci.umass.edu	Annual Reviews Inc.	33348992	English	Annu. Rev. Food Sci. Technol.	Article	Final		Scopus
Shrungeswara A.H., Unnikrishnan M.K.	Energy provisioning and inflammasome activation: The pivotal role of AMPK in sterile inflammation and associated metabolic disorders	2021	Anti-Inflammatory and Anti-Allergy Agents in Medicinal Chemistry	20	2		107	117			10.2174/1871523019666200916115034	https://www.scopus.com/inward/record.uri?eid=2-s2.0-85103459137&doi=10.2174%2f1871523019666200916115034&partnerID=40&md5=6817e86236c5824cd81a5da1cc2bba79	Department of Pharmacy Practice, Manipal College of Pharmaceutical Sciences, Manipal Academy of Higher Education, Manipal, Karnataka, India; Department of Pharmacology, National College of Pharmacy, Kerala University of Health Sciences, Kozhikode, India	Shrungeswara, A.H., Department of Pharmacy Practice, Manipal College of Pharmaceutical Sciences, Manipal Academy of Higher Education, Manipal, Karnataka, India; Unnikrishnan, M.K., Department of Pharmacology, National College of Pharmacy, Kerala University of Health Sciences, Kozhikode, India	Background: Body defenses and metabolic processes probably co-evolved in such a way that rapid, energy-intensive acute inflammatory repair is functionally integrated with energy allocation in a starvation/ infection / injury-prone primitive environment. Disruptive metabolic surplus, aggravated by sedentary lifestyle induces chronic under-activation of AMPK, the master regulator of intracellular e…	AMPK; Inflammasome; Inflammation; Inflammatory signals; Metabolic disorders; Sterile	advanced glycation end product; immunoglobulin enhancer binding protein; inflammasome; reactive oxygen metabolite; transcription factor Nrf2; hydroxymethylglutaryl coenzyme A reductase kinase; inflammasome; adipogenesis; AMPK signaling; apoptosis; Article; autophagy (cellular); endoplasmic reticulum; enzyme activity; gene expression; gene overexpression; glycation; homeostasis; human; immune resp…	Department of Science and Technology, Ministry of Science and Technology, India	This work was supported by the Department of Science and Technology, Govt. of India (Grant number: DST-SERB- SR/SO/HS-0250/2012).										Swanson, K.V., Deng, M., Ting, J.P-Y., The NLRP3 inflammasome:molecular activation and regulation to therapeutics (2019) Nat. Rev. Immunol, 19 (8), pp. 477-489. , http://dx.doi.org/10.1038/s41577-019-0165-0, PMID: 31036962; Yang, Y., Wang, H., Kouadir, M., Song, H., Shi, F., Recent advances in the mechanisms of NLRP3 inflammasome activation and its inhibitors (2019) Cell Death Dis, 10 (2), p. 128…	Unnikrishnan, M.K.; Deptartment of Pharmacology, India; email: mkunnikrishnan@gmail.com	Bentham Science Publishers	32938355	English	Anti-Inflammatory Anti-Allergy Agents Med. Chem.	Article	Final		Scopus
Guo L., Chen Z., Amarnath V., Yancey P.G., Van Lenten B.J., Savage J.R., Fazio S., Linton M.F., Davies S.S.	Isolevuglandin-type lipid aldehydes induce the inflammatory response of macrophages by modifying phosphatidylethanolamines and activating the receptor for advanced glycation endproducts	2015	Antioxidants and Redox Signaling	22	18		1633	1645		20	10.1089/ars.2014.6078	https://www.scopus.com/inward/record.uri?eid=2-s2.0-84930633304&doi=10.1089%2fars.2014.6078&partnerID=40&md5=13fed39894d64898a5c14626172d1af4	Division of Clinical Pharmacology, Vanderbilt University at Nashville, Nashville, TN, United States; Departments of Pathology, Vanderbilt University at Nashville, Nashville, TN, United States; Departments of Medicine, Vanderbilt University at Nashville, Nashville, TN, United States; Division of Cardiology, Department of Medicine, David Geffen School of Medicine at University of California Los Ang…	Guo, L., Division of Clinical Pharmacology, Vanderbilt University at Nashville, Nashville, TN, United States; Chen, Z., Division of Clinical Pharmacology, Vanderbilt University at Nashville, Nashville, TN, United States; Amarnath, V., Departments of Pathology, Vanderbilt University at Nashville, Nashville, TN, United States; Yancey, P.G., Departments of Medicine, Vanderbilt University at Nashvill…	Aims: Increased lipid peroxidation occurs in many conditions associated with inflammation. Because lipid peroxidation produces lipid aldehydes that can induce inflammatory responses through unknown mechanisms, elucidating these mechanisms may lead to development of better treatments for inflammatory diseases. We recently demonstrated that exposure of cultured cells to lipid aldehydes such as isol…		advanced glycation end product receptor; advanced glycation end product receptor antagonist; aldehyde derivative; immunoglobulin enhancer binding protein; isolevuglandin derivative; lipid aldehyde derivative; phosphatidylethanolamine; prostaglandin derivative; unclassified drug; advanced glycation end product receptor; aldehyde; lipid; phosphatidylethanolamine; prostaglandin E; pyrrolidine deriva…	National Heart, Lung, and Blood Institute; National Institute of Diabetes and Digestive and Kidney Diseases; National Institute of Environmental Health Sciences; National Center for Research Resources; National Center for Complementary and Integrative Health											Allan, C.J., Halushka, P.V., Characterization of human peripheral blood monocyte thromboxane A2 receptors (1994) J Pharmacol Exp Ther, 270, pp. 446-452; Bartels, E.D., Bang, C.A., Nielsen, L.B., Early atherosclerosis and vascular inflammation in mice with dietinduced type 2 diabetes (2009) Eur J Clin Invest, 39, pp. 190-199; Bernoud-Hubac, N., Alam, D.A., Lefils, J., Davies, S.S., Amarnath, V., G…	Davies, S.S.; Department of Pharmacology, United States	Mary Ann Liebert Inc.	25751734	English	Antioxid. Redox Signal.	Article	Final	All Open Access, Green	Scopus
De Giorgis T., D'Adamo E., Giannini C., Chiavaroli V., Scarinci A., Verrotti A., Chiarelli F., Mohn A.	Could receptors for advanced glycation end products be considered cardiovascular risk markers in obese children?	2012	Antioxidants and Redox Signaling	17	2		187	191		13	10.1089/ars.2012.4525	https://www.scopus.com/inward/record.uri?eid=2-s2.0-84862084482&doi=10.1089%2fars.2012.4525&partnerID=40&md5=e10484bcd5e40ee0c5ba3c18861b5cd0	Department of Pediatrics, University of Chieti, Ospedale Policlinico, Via dei Vestini 5, 66100 Chieti, Italy; Center of Excellence on Aging, G. d'Annunzio University Foundation, Chieti, Italy; Department of Cardiology, University of Chieti, Chieti, Italy	De Giorgis, T., Department of Pediatrics, University of Chieti, Ospedale Policlinico, Via dei Vestini 5, 66100 Chieti, Italy; D'Adamo, E., Department of Pediatrics, University of Chieti, Ospedale Policlinico, Via dei Vestini 5, 66100 Chieti, Italy, Center of Excellence on Aging, G. d'Annunzio University Foundation, Chieti, Italy; Giannini, C., Department of Pediatrics, University of Chieti, Osped…	Early development of increased cardiovascular risk in obese children and the possible related cardiovascular diseases into adulthood have been shown; however, the underling pathogenetic mechanisms implicated are not yet completely defined. Receptors for advanced glycation end products (RAGE) pathway play a pivotal role in the genesis of abnormality of arterial wall. However, whether obese prepube…		advanced glycation end product; advanced glycation end product receptor; high density lipoprotein cholesterol; low density lipoprotein cholesterol; triacylglycerol; arterial wall thickness; Article; atherosclerosis; body mass; body weight; cardiovascular risk; child; cholesterol blood level; clinical article; comparative study; controlled study; disease association; echography; female; human; mal…												Amato, M., Montorsi, P., Ravani, A., Oldani, E., Galli, S., Ravagnani, P.M., Tremoli, E., Baldassarre, D., Carotid intima-media thickness by B-mode ultrasound as surrogate of coronary atherosclerosis: Correlation with quantitative coronary angiography and coronary intravascular ultrasound findings (2007) European Heart Journal, 28 (17), pp. 2094-2101. , DOI 10.1093/eurheartj/ehm244; Cali, A.M., C…	Mohn, A.; Department of Pediatrics, Via dei Vestini 5, 66100 Chieti, Italy; email: amohn@unich.it		22315985	English	Antioxid. Redox Signal.	Article	Final		Scopus
Nobili V., Alisi A., Mosca A., Crudele A., Zaffina S., Denaro M., Smeriglio A., Trombetta D.	The Antioxidant Effects of Hydroxytyrosol and Vitamin E on Pediatric Nonalcoholic Fatty Liver Disease, in a Clinical Trial: A New Treatment?	2019	Antioxidants and Redox Signaling	31	2		127	133		12	10.1089/ars.2018.7704	https://www.scopus.com/inward/record.uri?eid=2-s2.0-85066628749&doi=10.1089%2fars.2018.7704&partnerID=40&md5=2679da240be4fe58ed7bce1e6bf1268d	Department of Pediatric Subspecialties, Hepatology Gastroenterology and Nutrition, Bambino Gesù Children's Hospital-IRCCS, Rome, 00165, Italy; Department of Pediatrics, Sapienza University, Rome, Italy; Research Unit of Multifactorial Genetics and Epigenetics, Bambino Gesù Children's Hospital-IRCCS, Rome, Italy; Clinical-Technological Innovations Research Area, Occupational Medicine/Health Techno…	Nobili, V., Department of Pediatric Subspecialties, Hepatology Gastroenterology and Nutrition, Bambino Gesù Children's Hospital-IRCCS, Rome, 00165, Italy, Department of Pediatrics, Sapienza University, Rome, Italy; Alisi, A., Research Unit of Multifactorial Genetics and Epigenetics, Bambino Gesù Children's Hospital-IRCCS, Rome, Italy; Mosca, A., Department of Pediatrics, Sapienza University, Rome…	Nonalcoholic fatty liver disease (NAFLD) is the most common cause of chronic liver disease in children. Several studies suggest that the improvement of oxidative stress is suggested as a possible therapeutic strategy for pediatric nonalcoholic steatohepatitis. We performed a randomized, double-blind placebo-controlled trial to test the potential efficacy, assessed by improvement of oxidative stre…	Children; Hydroxytyrosol; Non-alcoholic fatty liver disease; Oxidative stress; Vitamin E	advanced glycation end product; alpha tocopherol; glutathione; glutathione disulfide; hydroxytyrosol; insulin; placebo; triacylglycerol; 3,4-dihydroxyphenylethanol; advanced glycation end product; alpha tocopherol; phenethyl alcohol; antioxidant activity; Article; body mass; child; controlled study; diastolic blood pressure; double blind procedure; follow up; homeostasis model assessment; human; …		This work was supported by Italian Ministry of Health funds (Ricerca Corrente 2018) to V.N. and A.A.										Colica, C., Di Renzo, L., Trombetta, D., Smeriglio, A., Bernardini, S., Cioccoloni, G., De Costa, M.R., De Lorenzo, A., Antioxidant effects of a hydroxytyrosol-based pharmaceutical formulation on body composition, metabolic state, and gene expression: A randomized double-blinded, placebo-controlled crossover trial (2017) Oxid Med Cell Longev, 2017, p. 2473495; El Hadi, H., Vettor, R., Rossato, M.…	Nobili, V.; Department of Pediatric Subspecialties, Italy; email: valerio.nobili@opbg.net	Mary Ann Liebert Inc.	30588836	English	Antioxid. Redox Signal.	Article	Final		Scopus
Šilhavý J., Malínská H., Hüttl M., Marková I., Oliyarnyk O., Mlejnek P., Šimáková M., Liška F., Kazdová L., Moravcová R., Novotný J., Pravenec M.	Downregulation of the glo1 gene is associated with reduced adiposity and ectopic fat accumulation in spontaneously hypertensive rats	2020	Antioxidants	9	12	1179	1	14		2	10.3390/antiox9121179	https://www.scopus.com/inward/record.uri?eid=2-s2.0-85096861578&doi=10.3390%2fantiox9121179&partnerID=40&md5=04847c9651bc916853e658cb3077ffd6	Institute of Physiology, Czech Academy of Sciences, Prague, 14220, Czech Republic; Institute for Clinical and Experimental Medicine, Prague, 14021, Czech Republic; Institute of Biology and Medical Genetics, First Faculty of Medicine, Charles University and General University Hospital, Prague, 12800, Czech Republic; Department of Physiology, Faculty of Science, Charles University, Prague, 12843, C…	Šilhavý, J., Institute of Physiology, Czech Academy of Sciences, Prague, 14220, Czech Republic; Malínská, H., Institute for Clinical and Experimental Medicine, Prague, 14021, Czech Republic; Hüttl, M., Institute for Clinical and Experimental Medicine, Prague, 14021, Czech Republic; Marková, I., Institute for Clinical and Experimental Medicine, Prague, 14021, Czech Republic; Oliyarnyk, O., Institu…	Methylglyoxal (MG), a potent precursor of advanced glycation end-products (AGE), is increased in metabolic disorders such as diabetes and obesity. MG and other dicarbonyl metabolites are detoxified by the glyoxalase system in which glyoxalase 1, coded by the Glo1 gene, serves as the rate-limiting enzyme. In this study, we analyzed the effects of Glo1 downregulation on glucose and lipid metabolism…	Adipose tissue; AMPK; Glo1 gene knockdown; GLUT4; Heart; Insulin resistance; Methylglyoxal; Spontaneously hypertensive rat		Ministerstvo Zdravotnictví Ceské Republiky	Funding: This work was supported by the Ministry of Health of the Czech Republic under the conceptual development of research organizations program (Institute for Clinical and Experimental Medicine—IKEM, IN 00023001 (H.M.) and by the Academic Premium (Praemium academiae) (AP1502) (M.P.).										Masania, J., Malczewska-Malec, M., Razny, U., Goralska, J., Zdzienicka, A., Kiec-Wilk, B., Gruca, A., Rabbani, N., Dicarbonyl stress in clinical obesity (2016) Glycoconj. J, 33, pp. 581-589. , [CrossRef] [PubMed]; Rabbani, N., Thornalley, P.J., Glyoxalase 1 modulation in obesity and diabetes (2019) Antioxid. Redox. Signal, 30, pp. 354-374. , [CrossRef] [PubMed]; Nigro, C., Leone, A., Raciti, G.A.…	Pravenec, M.; Institute of Physiology, Czech Republic; email: Michal.Pravenec@fgu.cas.cz Pravenec, M.; Institute of Biology and Medical Genetics, Czech Republic; email: Michal.Pravenec@fgu.cas.cz	MDPI		English	Antioxidants	Article	Final	All Open Access, Gold, Green	Scopus
Kim Y.S., Kim J., Kim C.-S., Lee I.S., Jo K., Jung D.H., Lee Y.M., Kim J.S.	The herbal combination cpa4‐1 inhibits changes in retinal capillaries and reduction of retinal occludin in db/db mice	2020	Antioxidants	9	7	627	1	14		2	10.3390/antiox9070627	https://www.scopus.com/inward/record.uri?eid=2-s2.0-85090734887&doi=10.3390%2fantiox9070627&partnerID=40&md5=fe81e68e3b9b81b7e267c77eae3fdea9	Research Infrastructure Team, Herbal Medicine Division, Korea Institute of Oriental Medicine, Daejeon, 34054, South Korea; Herbal Medicine Research Division, Korea Institute of Oriental Medicine, Daejeon, 34054, South Korea; Department of Oral pathology, School of Dentistry, Chonbuk National University, Jeonju, 54896, South Korea; Clinical Medicine Division, Korea Institute of Oriental Medicine, …	Kim, Y.S., Research Infrastructure Team, Herbal Medicine Division, Korea Institute of Oriental Medicine, Daejeon, 34054, South Korea; Kim, J., Herbal Medicine Research Division, Korea Institute of Oriental Medicine, Daejeon, 34054, South Korea, Department of Oral pathology, School of Dentistry, Chonbuk National University, Jeonju, 54896, South Korea; Kim, C.-S., Clinical Medicine Division, Korea …	Increased formation of advanced glycation end products (AGEs) plays an important role in the development of diabetic retinopathy (DR) via blood‐retinal barrier (BRB) dysfunction, and reduction of AGEs has been suggested as a therapeutic target for DR. In this study, we examined whether CPA4‐1, a herbal combination of Cinnamomi Ramulus and Paeoniae Radix, inhibits AGE formation. CPA4‐1 and fenofib…	Bloodretinal barrier; Cinnamomi Ramulus; CPA4‐1; Db/db mice; Diabetic retinopathy; Occludin; Paeoniae Radix		Korea Institute of Oriental Medicine	Funding: This research was funded by the Korea Institute of Oriental Medicine (grant number K18270 and KSN20134261).										Brownlee, M., Advanced protein glycosylation in diabetes and aging (1995) Annu. Rev. Med, 46, pp. 223-234; Brownlee, M., The pathological implications of protein glycation (1995) Clin. Investig. Med, 18, pp. 275-281; Reynaert, N.L., Gopal, P., Rutten, E.P.A., Wouters, E.F.M., Schalkwijk, C.G., Advanced glycation end products and their receptor in age‐related, non‐communicable chronic inflammatory…	Kim, J.S.; Herbal Medicine Research Division, South Korea; email: jskim@kiom.re.kr	MDPI		English	Antioxidants	Article	Final	All Open Access, Gold, Green	Scopus
Chen S.-H., Yuan K.-C., Lee Y.-C., Shih C.-K., Tseng S.-H., Tinkov A.A., Skalny A.V., Chang J.-S.	Iron and advanced glycation end products: Emerging role of iron in androgen deficiency in obesity	2020	Antioxidants	9	3	261				2	10.3390/antiox9030261	https://www.scopus.com/inward/record.uri?eid=2-s2.0-85082564942&doi=10.3390%2fantiox9030261&partnerID=40&md5=32486d6ddcaf8c52d85c08bf6e7a44a5	Department of Anatomy and Cell Biology, School of Medicine, College of Medicine, Taipei Medical University, Taipei, 110, Taiwan; Department of Emergency and Critical Care Medicine, Taipei Medical University Hospital, Taipei, 110, Taiwan; Department of Obstetrics and Gynecology, Taipei Medical University Hospital, Taipei, 110, Taiwan; School of Nutrition and Health Sciences, College of Nutrition, …	Chen, S.-H., Department of Anatomy and Cell Biology, School of Medicine, College of Medicine, Taipei Medical University, Taipei, 110, Taiwan; Yuan, K.-C., Department of Emergency and Critical Care Medicine, Taipei Medical University Hospital, Taipei, 110, Taiwan; Lee, Y.-C., Department of Obstetrics and Gynecology, Taipei Medical University Hospital, Taipei, 110, Taiwan; Shih, C.-K., School of Nu…	The literature suggests a bidirectional relationship between testosterone (T) and iron, but mechanisms underlying this relationship remain unclear. We investigated effects of iron on advanced glycation end products (AGEs) in obesity-related androgen deficiency. In total, 111 men were recruited, and iron biomarkers and N(E)-(carboxymethyl)lysine (CML) were measured. In an animal study, rats were f…	Advanced glycation end products; Fat; Iron; Obesity; Testis; Testosterone		Ministry of Science and Technology, Taiwan; Taipei Medical University Hospital	Funding: This research was funded by Taipei Medical University Hospital (108TMU-TMUH-14) and the Ministry of Science and Technology, Taiwan (MOST 107-2320-B-038-010-MY3).										Lopez, D.S., Qiu, X., Advani, S., Tsilidis, K.K., Khera, M., Kim, J., Morgentaler, A., Canfield, S., Double trouble: Co-occurrence of testosterone deficiency and body fatness associated with all-cause mortality in US men (2018) Clin. Endocrinol., 88, pp. 58-65; Gao, J., Zhang, M., Zhu, C., Zhang, Y., Liu, Q., Wang, X., Li, L., Qu, S., The Change in the Percent of Android and Gynoid Fat Mass Corre…	Chang, J.-S.; School of Nutrition and Health Sciences, Taiwan; email: susanchang@tmu.edu.tw	MDPI		English	Antioxidants	Article	Final	All Open Access, Gold, Green	Scopus
Aloo S.-O., Ofosu F.-K., Oh D.-H.	Effect of germination on alfalfa and buckwheat: Phytochemical profiling by UHPLC-ESI-QTOF-MS/MS, bioactive compounds, and in-vitro studies of their diabetes and obesity-related functions	2021	Antioxidants	10	10	1613					10.3390/antiox10101613	https://www.scopus.com/inward/record.uri?eid=2-s2.0-85117063282&doi=10.3390%2fantiox10101613&partnerID=40&md5=83a7dd893fdc6c2211e2e2ec33c5424f	Department of Food Science and Biotechnology, College of Agriculture and Life Sciences, Kangwon National University, Chuncheon, Gangwon-do, 24341, South Korea	Aloo, S.-O., Department of Food Science and Biotechnology, College of Agriculture and Life Sciences, Kangwon National University, Chuncheon, Gangwon-do, 24341, South Korea; Ofosu, F.-K., Department of Food Science and Biotechnology, College of Agriculture and Life Sciences, Kangwon National University, Chuncheon, Gangwon-do, 24341, South Korea; Oh, D.-H., Department of Food Science and Biotechnol…	Germination can be used to enhance nutritional value and health functions of edible seeds. Sprouts are considered healthier than raw seeds because they are richer in the basic nutritional components (carbohydrates, protein, vitamins, and minerals) and also contain more bioactive components responsible for various biological activities. The effect of sprouting on the antioxidant, antidi-abetic, an…	Antioxidant; Enzyme inhibition; Metabolites; Seed; Sprout; UHPLC-ESI-QTOF-MS/MS		Rural Development Administration	This work was supported and funded by the Cooperative Research Program for Agriculture Science and Technology Development (Project No. PJ0145652021), Rural Development Administration, Korea.										Abd Allah, A.L., Abd-Elrahman, W.M., Hypocholesterolemic and Anti-Obesity Effects of Radish Sprouts (Raphanus Sativus) in Adult Females (2021) Egypt. J. Food Sci, 49, pp. 19-34; Nanmori, T., Kohno, A., Changes in α and β-Amylase Activities during Germination of Seeds of Alfalfa (Medicago sativa L.) (1991) Plant Cell Physiol, 32, pp. 459-466; Dariya, B., Nagaraju, G.P., Advanced glycation end prod…	Oh, D.-H.; Department of Food Science and Biotechnology, South Korea; email: deoghwa@kangwon.ac.kr	MDPI		English	Antioxidants	Article	Final	All Open Access, Gold, Green	Scopus
Monahan J.J.	Perioperative Nurses and Nutrition	2012	AORN Journal	96	4		438	442		1	10.1016/j.aorn.2012.07.014	https://www.scopus.com/inward/record.uri?eid=2-s2.0-84866767183&doi=10.1016%2fj.aorn.2012.07.014&partnerID=40&md5=3af53823bbc22010fb3ae39d28d478b6		Monahan, J.J.	[No abstract available]		advanced glycation end product; Article; diet; human; inflammation; metabolism; methodology; obesity; oxidative stress; Perioperative Nursing; physiology; diet; Glycosylation End Products, Advanced; Humans; inflammation; obesity; oxidative stress; Perioperative Nursing												(2012), http://www.cdc.gov/obesity/data/adult.html, Overweight and Obesity: Adult obesity facts. Obesity is common, serious and costly. Centers for Disease Control and Prevention. Accessed June 12; Overweight and Obesity: Basics about childhood obesity. How is childhood overweight and obesity measured? Centers for Disease Control and Prevention (2012), http://www.cdc.gov/obesity/childhood/basics.…	Monahan, J.J., North Carolina, United States; email: journalcolumns@aorn.org		23017482	English	AORN J.	Article	Final		Scopus
Cummings J.R., Wolfson J.A., Gearhardt A.N.	Health-promoting behaviors in the United States during the early stages of the COVID-19 pandemic	2022	Appetite	168		105659				2	10.1016/j.appet.2021.105659	https://www.scopus.com/inward/record.uri?eid=2-s2.0-85113944791&doi=10.1016%2fj.appet.2021.105659&partnerID=40&md5=d4766f28661f449968ba3cbbd23910d9	Department of Psychology, University of Michigan, 530 Church St., Ann Arbor, MI 48109, United States; Department of Health Management and Policy, University of Michigan, Ann Arbor, 1415 Washington Heights, Ann Arbor, MI 48109, United States; Department of Nutritional Sciences, University of Michigan, Ann Arbor, 1415 Washington Heights, Ann Arbor, MI 48109, United States	Cummings, J.R., Department of Psychology, University of Michigan, Ann Arbor, 530 Church St., Ann Arbor, MI 48109, United States; Wolfson, J.A., Department of Health Management and Policy, University of Michigan, Ann Arbor, 1415 Washington Heights, Ann Arbor, MI 48109, United States, Department of Nutritional Sciences, University of Michigan, Ann Arbor, 1415 Washington Heights, Ann Arbor, MI 48109…	The potential negative effects of the COVID-19 pandemic on health-compromising behaviors including overeating, processed food intake, and alcohol use have been well documented. However, it is possible the COVID-19 pandemic has had positive effects on some health-promoting behaviors like cooking and fruit and vegetable intake. The current study was a preregistered secondary data analysis using dat…	COVID-19; Health-promoting behaviors; Stress	adult; Article; cooking; coronavirus disease 2019; data analysis; feeding behavior; female; fruit consumption; health behavior; human; major clinical study; male; meal; mental stress; obesity; pandemic; physical activity; secondary analysis; United States; vegetable consumption; epidemiology; exercise; feeding behavior; COVID-19; exercise; feeding behavior; Humans; Pandemics; SARS-CoV-2; United S…	National Institute of Diabetes and Digestive and Kidney Diseases; Eunice Kennedy Shriver National Institute of Child Health and Human Development	Financial support: The Eunice Kennedy Shriver National Institute of Child Health and Human Development provided funds for the present research and supported Jenna R. Cummings ( T32HD079350 , Intramural Research Program). The National Institutes of Diabetes and Digestive And Kidney Diseases supported Julia A. Wolfson ( K01DK119166 ). These funding agencies had no role in the design, analysis, or w…	Financial support: The Eunice Kennedy Shriver National Institute of Child Health and Human Development provided funds for the present research and supported Jenna R. Cummings (T32HD079350, Intramural Research Program). The National Institutes of Diabetes and Digestive And Kidney Diseases supported Julia A. Wolfson (K01DK119166). These funding agencies had no role in the design, analysis, or writi…									Adam, T.C., Epel, E.S., Stress, eating and the reward system (2007) Physiology & Behavior, 91, pp. 449-458; Stress in the time of COVID-19: Volume one (2020), https://www.apa.org/news/press/releases/stress/2020/report, (Accessed 10 August 2020); Ammar, A., Brach, M., Trabelsi, K., Effects of COVID-19 home confinement on eating behaviour and physical activity: Results of the ECLB-COVID19 internati…	Cummings, J.R.; Social and Behavioral Sciences Branch, 6710 Rockledge Drive, Bethesda, United States; email: jenna.cummings@nih.gov	Academic Press	34437925	English	Appetite	Article	Final	All Open Access, Bronze, Green	Scopus
Schulte E.M., Kral T.V.E., Allison K.C.	A cross-sectional examination of reported changes to weight, eating, and activity behaviors during the COVID-19 pandemic among United States adults with food addiction	2022	Appetite	168		105740					10.1016/j.appet.2021.105740	https://www.scopus.com/inward/record.uri?eid=2-s2.0-85116918981&doi=10.1016%2fj.appet.2021.105740&partnerID=40&md5=caee07e0c990ea33933afe715ed91785	Department of Psychiatry, Perelman School of Medicine at the University of Pennsylvania, 3535 Market Street, 3rd Floor, Philadelphia, PA 19104, United States; Department of Biobehavioral Health Sciences, School of Nursing, University of Pennsylvania, 418 Curie Boulevard, Philadelphia, PA 19104, United States	Schulte, E.M., Department of Psychiatry, Perelman School of Medicine at the University of Pennsylvania, 3535 Market Street, 3rd Floor, Philadelphia, PA 19104, United States; Kral, T.V.E., Department of Psychiatry, Perelman School of Medicine at the University of Pennsylvania, 3535 Market Street, 3rd Floor, Philadelphia, PA 19104, United States, Department of Biobehavioral Health Sciences, School …	Prior studies have demonstrated the effects of the COVID-19 pandemic on weight management and lifestyle behaviors, though identification of who may be at greatest risk for negative consequences has not been fully explored. Addictive-like eating behavior, or food addiction, has been associated with an array of problematic eating behaviors, which may suggest heightened susceptibility to poorer outc…	COVID-19 pandemic; Food addiction; Obesity	adult; African American; age; aged; American Indian; Article; Asian American; Black person; body mass; body weight change; body weight gain; Caucasian; coronavirus disease 2019; cross-sectional study; distress syndrome; East Asian; educational status; feeding behavior; female; food addiction; food intake; geographic distribution; household income; human; major clinical study; male; minimally proc…												Almandoz, J.P., Xie, L., Schellinger, J.N., Mathew, M.S., Gazda, C., Ofori, A., Impact of COVID-19 stay-at-home orders on weight-related behaviours among patients with obesity (2020) Clin. Obes., 10 (5); Diagnostic and statistical manual of mental disorders (2013), American Psychiatric Publishing Arlington; Bauman, A.E., Reis, R.S., Sallis, J.F., Wells, J.C., Loos, R.J., Martin, B.W., Correlates …	Schulte, E.M.; Center for Weight, 3201 Chestnut Street, Stratton 233, United States; email: es3344@drexel.edu	Academic Press	34627980	English	Appetite	Article	Final	All Open Access, Bronze, Green	Scopus
Polk S.E., Schulte E.M., Furman C.R., Gearhardt A.N.	Wanting and liking: Separable components in problematic eating behavior?	2017	Appetite	115			45	53		14	10.1016/j.appet.2016.11.015	https://www.scopus.com/inward/record.uri?eid=2-s2.0-85006944119&doi=10.1016%2fj.appet.2016.11.015&partnerID=40&md5=145e57d6023b5b8f20b747cff6589610	University of Michigan, 530 Church St., Ann Arbor, MI 48103, United States	Polk, S.E., University of Michigan, 530 Church St., Ann Arbor, MI 48103, United States; Schulte, E.M., University of Michigan, 530 Church St., Ann Arbor, MI 48103, United States; Furman, C.R., University of Michigan, 530 Church St., Ann Arbor, MI 48103, United States; Gearhardt, A.N., University of Michigan, 530 Church St., Ann Arbor, MI 48103, United States	Some individuals may have an addictive-like response to certain foods, possibly contributing to problematic eating. Highly processed foods, with added fats and/or refined carbohydrates, are suggested to be most associated with addictive-like eating. The incentive sensitization theory suggests that wanting (e.g. craving) may drive compulsive drug use rather than liking (e.g. enjoyment), but it is …	Craving; Food addiction; Liking; Obesity; Restraint	adult; aged; Article; behavior disorder assessment; body mass; cognitive defect; feeding behavior; female; food addiction; food craving; human; major clinical study; male; processed meat; sensitization; symptom; Three-Factor-Eating-Questionnaire; United States; Yale Food Addiction Scale; Craving; eating; fast food; feeding behavior; food preference; Middle Aged; psychology; young adult; adult; ag…	National Institute of Diabetes and Digestive and Kidney Diseases											American Psychiatric Association, Diagnostic and statistical manual of mental disorders (2000), 4th ed., text rev; American Psychiatric Association, Diagnostic and statistical manual of mental disorders (2013), 5th ed; Arnow, B., Kenardy, J., Agras, W.S., Binge eating among the obese: A descriptive study (1992) Journal of Behavioral Medicine, 15, pp. 155-170; Avena, N.M., Bocarsly, M.E., Rada, P.…	Gearhardt, A.N.2268 East Hall, 530 Church St., United States; email: agearhar@umich.edu	Academic Press	27840087	English	Appetite	Article	Final	All Open Access, Green	Scopus
Sato P.D.M., Couto M.T., Wells J., Cardoso M.A., Devakumar D., Scagliusi F.B.	Mothers' food choices and consumption of ultra-processed foods in the Brazilian Amazon: A grounded theory study	2020	Appetite	148		104602				9	10.1016/j.appet.2020.104602	https://www.scopus.com/inward/record.uri?eid=2-s2.0-85078768561&doi=10.1016%2fj.appet.2020.104602&partnerID=40&md5=a7fe753a7e4b8ab9c8d70ac45e10f15b	Department of Nutrition, School of Public Health, University of São Paulo, Avenida Doutor Arnaldo 715, São Paulo, 01246-904, Brazil; Department of Preventive Medicine, Medical School, University of São Paulo, Avenida Doutor Arnaldo 455, São Paulo, 01246-903, Brazil; Pop, Policy & Practice Program, UCL Great Ormond Street Institute of Child Health, London, WC1N1EH, United Kingdom; Institute for Gl…	Sato, P.D.M., Department of Nutrition, School of Public Health, University of São Paulo, Avenida Doutor Arnaldo 715, São Paulo, 01246-904, Brazil; Couto, M.T., Department of Preventive Medicine, Medical School, University of São Paulo, Avenida Doutor Arnaldo 455, São Paulo, 01246-903, Brazil; Wells, J., Pop, Policy & Practice Program, UCL Great Ormond Street Institute of Child Health, London, WC1…	In recent decades, an increase in consumption of ultra-processed foods (UPF), a type of product frequently associated with diet-related obesity, chronic diseases, decrease of eating traditions and loss of culinary diversity, has been observed in middle-income countries. However, there is lack of information on factors related to choosing UPF. In this study, we aimed to understand the factors prom…	Brazil; Eating practices; Food choices; Grounded theory; Mothers; Qualitative research; Ultra-processed foods	adolescent; adult; Amazonas (Brazil); Article; cooking; decision making; environmental change; feeding behavior; female; food availability; food intake; Grounded Theory; healthy diet; home; human; mother; public health; qualitative research; social class; taste; ultra-processed food; Brazil; catering service; commercial phenomena; cultural anthropology; decision making; diet; environment; fast fo…	Fundação de Amparo à Pesquisa do Estado de São Paulo	This study was supported by FAPESP (grant numbers 2016/00270-6 , 2017/05651-0 and 2018/19279-9 ). Funding sources had no involvement in study design, in the collection, analysis and interpretation of data, in the writing of the articles and in the decision to submit this paper for publication.										Almeida, L.B., Scagliusi, F.B., Duran, A.C., Jaime, P.C., Barriers to and facilitators of ultra-processed food consumption: Perceptions of Brazilian adults (2018) Public Health Nutrition, 21 (1), pp. 68-76; Assunção, V.K., Comida de mãe: Notas sobre alimentação, família e gênero (2008) Caderno Espaço Feminino, 19 (1), pp. 233-254; Blake, C.E., Devine, C.M., Wethington, E., Jastran, M., Farrell, T…	Sato, P.D.M.Avenida Doutor Arnaldo 715, Brazil; email: pri.sato@gmail.com	Academic Press	31953143	English	Appetite	Article	Final	All Open Access, Green	Scopus
Bleiweiss-Sande R., Sacheck J.M., Chui K., Goldberg J.P., Bailey C., Evans E.W.	Processed food consumption is associated with diet quality, but not weight status, in a sample of low-income and ethnically diverse elementary school children	2020	Appetite	151		104696				7	10.1016/j.appet.2020.104696	https://www.scopus.com/inward/record.uri?eid=2-s2.0-85083527299&doi=10.1016%2fj.appet.2020.104696&partnerID=40&md5=adc8f2475eac7a24a2ebf6517db96517	Friedman School of Nutrition Science & Policy at Tufts University, Department of Nutrition Interventions, Communication & Behavior Change, United States; Department of Exercise and Nutrition Sciences, Milken Institute of Public Health, The George Washington University, United States; Tufts University, Department of Public Health & Community Medicine, United States; Weight Control and Diabetes Res…	Bleiweiss-Sande, R., Friedman School of Nutrition Science & Policy at Tufts University, Department of Nutrition Interventions, Communication & Behavior Change, United States; Sacheck, J.M., Department of Exercise and Nutrition Sciences, Milken Institute of Public Health, The George Washington University, United States; Chui, K., Tufts University, Department of Public Health & Community Medicine, …	Excess consumption of highly processed foods may be associated with lower diet quality and obesity prevalence, but few studies have examined these relationships in children from low-income households. Therefore, the objective of this study was to evaluate the relationship between food consumption by processing category, diet quality as measured by the Healthy Eating Index-2015 (HEI-2015) and body…	Children; Diet quality; Low-income; Processed food; Ultra-processed; Weight status	anthropometry; Article; body mass; calorie; child; childhood obesity; community; cross-sectional study; demography; diet; ethnicity; female; food intake; human; lowest income group; major clinical study; male; observational study; primary school; processed food; caloric intake; fast food; prospective study; school; child; Cross-Sectional Studies; diet; Energy Intake; Fast Foods; female; Humans; m…												2015–2020 Dietary Guidelines for Americans, U.S. Department of health and human services and U.S. Department of agriculture (2015), http://health.gov/dietaryguidelines/2015/guidelines/, Available at: 8th Edition; Adams, J., White, M., Characterisation of UK diets according to degree of food processing and associations with socio-demographics and obesity: Cross-sectional analysis of UK national di…	Bleiweiss-Sande, R.; Johns Hopkins Bloomberg School of Public Health, Behavior & Society, 615 North Wolfe Street, United States; email: rachel.sande@jhu.edu	Academic Press	32251765	English	Appetite	Article	Final	All Open Access, Green	Scopus
Cummings J.R., Lumeng J.C., Miller A.L., Hyde L.W., Siada R., Gearhardt A.N.	Parental substance use and child reward-driven eating behaviors	2020	Appetite	144		104486				4	10.1016/j.appet.2019.104486	https://www.scopus.com/inward/record.uri?eid=2-s2.0-85073102181&doi=10.1016%2fj.appet.2019.104486&partnerID=40&md5=43ce75a003baccd956f812ba9748a3ea	Department of Psychology, University of Michigan, 530 Church St., Ann Arbor, MI 48109, United States; Center for Human Growth and Development, University of Michigan, 300 North Ingalls Street, Ann Arbor, MI 48109, United States; Department of Pediatrics, University of Michigan, 1500 E. Medical Center Drive, Ann Arbor, MI 48109, United States; School of Public Health, University of Michigan, 1415 …	Cummings, J.R., Department of Psychology, University of Michigan, 530 Church St., Ann Arbor, MI 48109, United States, Center for Human Growth and Development, University of Michigan, 300 North Ingalls Street, Ann Arbor, MI 48109, United States; Lumeng, J.C., Center for Human Growth and Development, University of Michigan, 300 North Ingalls Street, Ann Arbor, MI 48109, United States, Department of…	Family history of substance use is a well-established risk factor for greater substance use in adolescence and adulthood. The biological vulnerability hypothesis proposes that family history of substance use might also confer risk for obesogenic eating behavior because of similar rewarding characteristics between substances and certain foods (e.g., processed foods high in refined carbohydrates an…	child eating behavior; parental alcohol use; parental nicotine dependence; reward-driven eating behavior	nicotine; adult; alcohol consumption; Article; association; binge drinking; child; child behavior; Child Eating Behavior Questionnaire; disease severity; family history; family income; feeding behavior; female; human; major clinical study; male; obesity; Pleasure; processed food; reward; risk factor; satiety; tobacco dependence; child behavior; Child of Impaired Parents; child parent relation; dr…	National Institutes of Health; National Institute of Diabetes and Digestive and Kidney Diseases; University of Michigan; Eunice Kennedy Shriver National Institute of Child Health and Human Development	Jenna R. Cummings was supported by Award Number T32HD079350 from the Eunice Kennedy Shriver National Institute of Child Health and Human Development . The present research was supported by Award Number R01HD061356 from the Eunice Kennedy Shriver National Institute of Child Health and Human Development , and by Award Numbers R21DK090718 , R01DK098983 , and RC1DK086376 from the National Institute o…	Jenna R. Cummings was supported by Award Number T32HD079350 from the Eunice Kennedy Shriver National Institute of Child Health and Human Development. The present research was supported by Award Number R01HD061356 from the Eunice Kennedy Shriver National Institute of Child Health and Human Development, and by Award Numbers R21DK090718, R01DK098983, and RC1DK086376 from the National Institute of Di…									Berridge, K.C., Ho, C.Y., Richard, J.M., DiFeliceantonio, A.G., The tempted brain eats: Pleasure and desire circuits in obesity and eating disorders (2010) Brain Research, 1350, pp. 43-64; Biederman, J., Faraone, S.C., Monuteaux, M.C., Feighner, J.A., Patterns of alcohol and drug use in adolescents can be predicted by parental substance use disorders (2000) Pediatrics, 106, pp. 792-797; Brownell,…	Cummings, J.R.; Department of Psychology, 1465 East Hall, 530 Church St., United States; email: jennarc@umich.edu	Academic Press	31605723	English	Appetite	Article	Final	All Open Access, Green	Scopus
Cummings J.R., Mamtora T., Tomiyama A.J.	Non-food rewards and highly processed food intake in everyday life	2019	Appetite	142		104355				1	10.1016/j.appet.2019.104355	https://www.scopus.com/inward/record.uri?eid=2-s2.0-85068541562&doi=10.1016%2fj.appet.2019.104355&partnerID=40&md5=5b819c94ed908bec45a7ee8e43ef6c9e	Department of Psychology, University of California, Los Angeles, 1285 Franz Hall, Los Angeles, CA 90095, United States	Cummings, J.R., Department of Psychology, University of California, Los Angeles, 1285 Franz Hall, Los Angeles, CA 90095, United States; Mamtora, T., Department of Psychology, University of California, Los Angeles, 1285 Franz Hall, Los Angeles, CA 90095, United States; Tomiyama, A.J., Department of Psychology, University of California, Los Angeles, 1285 Franz Hall, Los Angeles, CA 90095, United St…	Reducing intake of highly processed, energy-dense food may prevent chronic disease. One proposed intervention strategy for reducing intake of these foods is to increase non-food reward experiences (e.g., music, socializing, art) in their place. However, research supporting this strategy has yet to establish temporal order between non-food reward experiences and highly processed food intake, and h…	Behavior substitution; Highly processed food intake; Pleasure; Reward	adult; Article; food intake; food processing; household income; human; human experiment; Marlowe-Crowne Social Desirability Scale; normal human; obesity; reward; sleep time; social status; underweight; young adult; behavior; diet; eating; ethnic group; feeding behavior; female; food; food handling; food preference; male; Pleasure; psychology; sugar intake; behavior; diet; Dietary Sugars; eating; …	National Science Foundation; Eunice Kennedy Shriver National Institute of Child Health and Human Development; National Science Foundation	The National Science Foundation Graduate Research Fellowship Program ( DGE-1144087 ) and the Eunice Kennedy Shriver National Institute of Child Health and Human Development ( T32HD079350 ) supported Jenna R. Cummings. The American Psychological Association Dissertation Research Award funded the current research. Any opinions, findings, and conclusions or recommendations expressed in this material…	The National Science Foundation Graduate Research Fellowship Program (DGE-1144087) and the Eunice Kennedy Shriver National Institute of Child Health and Human Development (T32HD079350) supported Jenna R. Cummings. The American Psychological Association Dissertation Research Award funded the current research. Any opinions, findings, and conclusions or recommendations expressed in this material are…									Adler, N., Stewart, J., The MacArthur scale of subjective social status (2007), https://macses.ucsf.edu/research/psychosocial/subjective.php, MacArthur Research Network on SES & Health Retrieved from; Aharon, I., Etcoff, N., Ariely, D., Chabris, C.F., O'Connor, E., Brieter, H.C., Beautiful faces have variable reward value: fMRI and behavioral evidence (2001) Neuron, 32 (11), pp. 537-551; American…	Cummings, J.R.1465 East Hall, 530 Church St, United States; email: jennarc@umich.edu	Academic Press	31291596	English	Appetite	Article	Final	All Open Access, Green	Scopus
Kiguli J., Alvesson H.M., Mayega R.W., Kasujja F.X., Muyingo A., Kirunda B., Ekirapa Kiracho E., Kayemba Nalwadda C., Naggayi G., Peterson S., van Olmen J., Daivadanam M.	Dietary patterns and practices in rural eastern Uganda: Implications for prevention and management of type 2 diabetes	2019	Appetite	143		104409				5	10.1016/j.appet.2019.104409	https://www.scopus.com/inward/record.uri?eid=2-s2.0-85071720485&doi=10.1016%2fj.appet.2019.104409&partnerID=40&md5=3bbab37e73786a9ed601181e43147ae2	Department of Community Health and Behavioural Sciences, Makerere University College of Health Sciences, School of Public Health, Kampala, Uganda; Department of Epidemiology and Biostatistics, Makerere University College of Health Sciences, School of Public Health, Kampala, Uganda; Department of Health Policy, Planning and Management, Makerere University College of Health Sciences, School of Publ…	Kiguli, J., Department of Community Health and Behavioural Sciences, Makerere University College of Health Sciences, School of Public Health, Kampala, Uganda; Alvesson, H.M., Department of Public Health Sciences Karolinska Institutet, Stockholm, Sweden; Mayega, R.W., Department of Epidemiology and Biostatistics, Makerere University College of Health Sciences, School of Public Health, Kampala, Uga…	Background: The burden of type 2 diabetes in Sub-Saharan Africa is projected to double by 2040, partly attributable to rapidly changing diets. In this paper, we analysed how community members in rural Uganda understood the concept of a healthy or unhealthy diet, food preparation and serving practices to inform the process of facilitating knowledge and skill necessary for self-management and care …	Cooking practices; Dietary decision making; Dietary patterns; Food behaviours; Healthy diet; Prevention; Type 2 diabetes; Uganda	vegetable oil; adolescent; adult; Article; attitude to health; community care; controlled study; cooking; diet therapy; dietary pattern; eating; female; food insecurity; food intake; food processing; healthy diet; high risk patient; human; interview; major clinical study; male; managed care; Middle Aged; non insulin dependent diabetes mellitus; obesity; patient attitude; physical disease by body …	Styrelsen för Internationellt Utvecklingssamarbete; Horizon 2020 Framework Programme; Horizon 2020; Makerere University	This study was conducted as part of the SMART2D project funded by the European Commission's Horizon 2020 Health Coordination Activities (Grant Agreement No 643692 ) under call “HCO-05-2014: Global Alliance for Chronic Diseases: prevention and treatment of type 2 diabetes”. The Uganda site was co-funded by the Swedish International Development Cooperation Agency (SIDA) capacity-building grant to M…	This study was conducted as part of the SMART2D project funded by the European Commission's Horizon 2020 Health Coordination Activities (Grant Agreement No 643692) under call ?HCO-05-2014: Global Alliance for Chronic Diseases: prevention and treatment of type 2 diabetes?. The Uganda site was co-funded by the Swedish International Development Cooperation Agency (SIDA) capacity-building grant to Ma…									Almond, D., Currie, J., Killing me softly: The fetal origins hypothesis (2011) The Journal of Economic Perspectives : A Journal of the American Economic Association, 25, pp. 153-172; Anderson, E.N., Everyone eats: Understanding food and culture (2014), NYU Press; Appadurai, A., How to make a national cuisine: Cookbooks in contemporary India (1988) Comparative Studies in Society and History, 30, p…	Kiguli, J.; Dept. of Community Health & Behavioural Sciences, P. O. Box 7072, Uganda; email: jkiguli@musph.ac.ug	Academic Press	31445996	English	Appetite	Article	Final	All Open Access, Hybrid Gold, Green	Scopus
Ragelienė T.	Do children favor snacks and dislike vegetables? Exploring children's food preferences using drawing as a projective technique. A cross-cultural study	2021	Appetite	165		105276				1	10.1016/j.appet.2021.105276	https://www.scopus.com/inward/record.uri?eid=2-s2.0-85105962431&doi=10.1016%2fj.appet.2021.105276&partnerID=40&md5=a1ee6113e24c2ede1df72390531e3cb0	Aarhus University, School of Business and Social Sciences, Department of Management, Fuglesangs Allé 4, Building 2623, D205, Aarhus V, 8210, Denmark	Ragelienė, T., Aarhus University, School of Business and Social Sciences, Department of Management, Fuglesangs Allé 4, Building 2623, D205, Aarhus V, 8210, Denmark	Objective: To avoid the rising spread of childhood obesity and preserve resources within planetary boundaries, healthy and sustainable eating habits and the consumption of adequate amounts of fruits and vegetables should be encouraged. Children's food preference was found to be an important determinant for food choice and consumption. The aim of this study was to explore children's food preferenc…	Children; Cross-cultural research; Food preference; Healthy eating; Highly-processed food; Sustainable eating	adolescent; Article; child; consumer; controlled study; Danish citizen; demography; Denmark; drawing; eating; employment; female; food preference; fruit; human; human experiment; Lithuania; major clinical study; male; marketing; meat; processed food; projective personality test; questionnaire; sex difference; vegetable; cultural factor; fast food; feeding behavior; food preference; adolescent; ch…	Horizon 2020	This project has received funding from the European Union's Horizon 2020 Research and Innovation Programme under the Marie Skłodowska-Curie grant agreement No 764985 .										Aldridge, V., Dovey, T.M., Halford, J.C.G., The role of familiarity in dietary development (2009) Developmental Review, 29, pp. 32-44; Alm, S., Olsen, S.O., Honkanen, P., The role of family communication and parents' feeding practices in children's food preferences (2015) Appetite, 89, pp. 112-121; Aparicio, E., Canals, J., Arija, V., De Henauw, S., Michels, N., The role of emotion regulation in …		Academic Press	33971287	English	Appetite	Article	Final	All Open Access, Hybrid Gold, Green	Scopus
Gearhardt A.N., Rizk M.T., Treat T.A.	The association of food characteristics and individual differences with ratings of craving and liking	2014	Appetite	79			166	173		32	10.1016/j.appet.2014.04.013	https://www.scopus.com/inward/record.uri?eid=2-s2.0-84899987286&doi=10.1016%2fj.appet.2014.04.013&partnerID=40&md5=59385857c22b1da22c05e177151f58a9	University of Michigan, 2268 East Hall, 530 Church St. Ann Arbor, MI 48103, United States; University of Iowa, 11 Seashore Hall E, Iowa City, IA 52242, United States	Gearhardt, A.N., University of Michigan, 2268 East Hall, 530 Church St. Ann Arbor, MI 48103, United States; Rizk, M.T., University of Iowa, 11 Seashore Hall E, Iowa City, IA 52242, United States; Treat, T.A., University of Iowa, 11 Seashore Hall E, Iowa City, IA 52242, United States	Craving and liking are related to eating-related problems, but less is known about the association of specific food characteristics (e.g., sugar, fat) with craving/liking. The relation of individual differences in eating behavior with these craving and liking patterns is also relatively unknown. We examine the nomothetic impact of sugar, fat and processing on food craving and liking and the moder…	Attempted restraint; Craving; Food addiction; Hunger; Liking; Obesity	fat; sugar; fat intake; sugar intake; adult; Article; body mass; controlled study; fat content; feeding behavior; female; food addiction; food composition; food craving; food liking; food packaging; food processing; human; hunger; Likert scale; major clinical study; obesity; overnutrition; questionnaire; rating scale; visual analog scale; Yale Food Addiction Scale; addiction; diet; fast food; fat…												(2000) Diagnostic and statistical manual of mental disorders, , American Psychiatric Association, Washington DC American Psychiatric Association; Avena, N.M., Rada, P., Hoebel, B.G., Evidence for sugar addiction. Behavioral and neurochemical effects of intermittent, excessive sugar intake (2008) Neuroscience & Biobehavioral Reviews, 32 (1), pp. 20-39; Berridge, K.C., Ho, C.-Y., Richard, J.M., DiF…	Gearhardt, A.N.; University of Michigan, 2268 East Hall, 530 Church St. Ann Arbor, MI 48103, United States; email: agearhar@umich.edu	Academic Press	24768936	English	Appetite	Article	Final		Scopus
Filgueiras A.R., Pires de Almeida V.B., Koch Nogueira P.C., Alvares Domene S.M., Eduardo da Silva C., Sesso R., Sawaya A.L.	Exploring the consumption of ultra-processed foods and its association with food addiction in overweight children	2019	Appetite	135			137	145		30	10.1016/j.appet.2018.11.005	https://www.scopus.com/inward/record.uri?eid=2-s2.0-85059133343&doi=10.1016%2fj.appet.2018.11.005&partnerID=40&md5=3e45e8799f0e7833073eeffb7cea0645	Department of Physiology, Federal University of São Paulo, UNIFESP, Brazil; Department of Pediatrics, Federal University of São Paulo, UNIFESP, Brazil; Department of Public Policies and Collective Health, Federal University of São Paulo, UNIFESP, Brazil; Department of Medicine, Federal University of São Paulo, UNIFESP, Brazil	Filgueiras, A.R., Department of Physiology, Federal University of São Paulo, UNIFESP, Brazil; Pires de Almeida, V.B., Department of Physiology, Federal University of São Paulo, UNIFESP, Brazil; Koch Nogueira, P.C., Department of Pediatrics, Federal University of São Paulo, UNIFESP, Brazil; Alvares Domene, S.M., Department of Public Policies and Collective Health, Federal University of São Paulo, …	The present study explored the consumption of ultra-processed foods and its association with food addiction in overweight children. The prevalence of food addiction was investigated using the Yale Food Addiction Scale for Children in overweight 9-11 year-old children (BMI/age ≥1 Z score) of both sexes from two schools (n = 139). Food intake was estimated by a food frequency questionnaire and the …	Behavioral addictions; Children; Food addiction; Food intake; Overweight; Yale food addiction scale	corn syrup; sugar; Article; biscuit; child; childhood obesity; cookie; cross-sectional study; fat intake; female; food addiction; food frequency questionnaire; food intake; food processing; honey; human; major clinical study; male; meat; school child; sodium intake; sugar intake; adverse event; caloric intake; catering service; childhood obesity; diet; eating; fast food; feeding behavior; food ad…	Fundação de Amparo à Pesquisa do Estado de São Paulo; Conselho Nacional de Desenvolvimento Científico e Tecnológico	This work was supported by FAPESP - Foundation for Research Support of the State of São Paulo and CNPq - National Council for Scientific and Technological Development. Both institutes had no role in the design, analysis, or writing of this manuscript.										Aguayo-Patrón, S., Calderón de la Barca, A., Old fashioned vs. Ultra-Processed-Based current diets: Possible implication in the increased susceptibility to type 1 diabetes and celiac disease in childhood (2017) Foods, 6 (11), p. 100; Alsiö, J., Feed-forward mechanisms: Addiction-like behavioral and molecular adaptations in overeating (2012) Frontiers in Neuroendocrinology, 33 (2), pp. 127-139; Am…	Filgueiras, A.R.; Department of Physiology, Brazil; email: andrea.filgueiras@gmail.com	Academic Press	30439381	English	Appetite	Article	Final		Scopus
Ares G., Vidal L., Allegue G., Giménez A., Bandeira E., Moratorio X., Molina V., Curutchet M.R.	Consumers’ conceptualization of ultra-processed foods	2016	Appetite	105			611	617		26	10.1016/j.appet.2016.06.028	https://www.scopus.com/inward/record.uri?eid=2-s2.0-84978238390&doi=10.1016%2fj.appet.2016.06.028&partnerID=40&md5=c43c3923b8e5c4bded533d7599fb2b34	Sensometrics & Consumer Science, Instituto Polo Tecnológico de Pando, Facultad de Química, Universidad de la República, By Pass de Rutas 8 y 101 s/n. C.P. 91000, Pando, Canelones, Uruguay; Espacio Interdisciplinario, Universidad de la República, José E. Rodó 1843, Montevideo, C.P. 11200, Uruguay; Área Programática Nutrición, Ministerio de Salud Pública 18 de julio 1892, Montevideo, C.P. 11200, Ur…	Ares, G., Sensometrics & Consumer Science, Instituto Polo Tecnológico de Pando, Facultad de Química, Universidad de la República, By Pass de Rutas 8 y 101 s/n. C.P. 91000, Pando, Canelones, Uruguay; Vidal, L., Sensometrics & Consumer Science, Instituto Polo Tecnológico de Pando, Facultad de Química, Universidad de la República, By Pass de Rutas 8 y 101 s/n. C.P. 91000, Pando, Canelones, Uruguay; …	Consumption of ultra-processed foods has been associated with low diet quality, obesity and other non-communicable diseases. This situation makes it necessary to develop educational campaigns to discourage consumers from substituting meals based on unprocessed or minimally processed foods by ultra-processed foods. In this context, the aim of the present work was to investigate how consumers conce…	Consumer research; Food processing; NOVA system; Ultra-processed foods	adult; aged; Article; clinical assessment; consumer attitude; fast food; female; food intake; food packaging; food processing; human; male; Middle Aged; normal human; nova classification system; nutritional assessment; nutritional value; processed meat; soft drink; young adult; adolescent; diet; fast food; food handling; Nutrition Policy; product safety; socioeconomics; taste; food additive; adol…												Basu, S., McKee, M., Galea, G., Stuckler, D., Relationship of soft drink consumption to global overweight, obesity, and diabetes: A cross-national analysis of 75 countries (2013) American Journal of Public Health, 103, pp. 2071-2077; Basu, S., Yoffe, P., Hills, N., Lustig, R.H., The relationship of sugar to population level diabetes prevalence: An econometric analysis of repeated cross-sectional …	Ares, G.; Sensometrics & Consumer Science, By Pass de Rutas 8 y 101 s/n. C.P. 91000, Pando, Uruguay; email: gares@fq.edu.uy	Academic Press	27349706	English	Appetite	Article	Final		Scopus
Alves-Santos N.H., Eshriqui I., Franco-Sena A.B., Cocate P.G., Freitas-Vilela A.A., Benaim C., Vaz J.D.S., Castro M.B.T., Kac G.	Dietary intake variations from pre-conception to gestational period according to the degree of industrial processing: A Brazilian cohort	2016	Appetite	105			164	171		20	10.1016/j.appet.2016.05.027	https://www.scopus.com/inward/record.uri?eid=2-s2.0-84971300513&doi=10.1016%2fj.appet.2016.05.027&partnerID=40&md5=471385adab5e94c319f5ff65159a98c3	Nutritional Epidemiology Observatory, Department of Social and Applied Nutrition, Institute of Nutrition Josué de Castro, Rio de Janeiro Federal University, RJ, Brazil; Graduate Program in Nutrition, Institute of Nutrition Josué de Castro, Rio de Janeiro Federal University, RJ, Brazil; Rio de Janeiro Federal University, Institute of Nutrition Josué de Castro, Department of Social and Applied Nutr…	Alves-Santos, N.H., Nutritional Epidemiology Observatory, Department of Social and Applied Nutrition, Institute of Nutrition Josué de Castro, Rio de Janeiro Federal University, RJ, Brazil, Graduate Program in Nutrition, Institute of Nutrition Josué de Castro, Rio de Janeiro Federal University, RJ, Brazil, Rio de Janeiro Federal University, Institute of Nutrition Josué de Castro, Department of Soc…	Objective: To estimate food intake changes from pre-conception to gestational period according to the degree of food processing. Methods: Prospective cohort conducted in a public health care center in Rio de Janeiro with Brazilian pregnant women (n = 189). A food frequency questionnaire was applied at the first (5th-13th) and third (30th-36th) gestational trimesters. The food items were classifie…	Cohort; Food intake; Food processing; Pregnant women; Ultra-processed food	adult; Article; Brazilian; caloric intake; cohort analysis; controlled study; dietary intake; female; first trimester pregnancy; food frequency questionnaire; food intake; food processing; gestation period; human; major clinical study; pregnant woman; prepregnancy care; prospective study; public health service; third trimester pregnancy; age; body mass; Brazil; comparative study; ethnology; food …	Conselho Nacional de Desenvolvimento Científico e Tecnológico; Fundação Carlos Chagas Filho de Amparo à Pesquisa do Estado do Rio de Janeiro; Universidade do Estado do Rio de Janeiro	Authorship: N. H. A. Santos participated in the interpretation of results and writing of the manuscript. I. Eshriqui; C. Benaim and P.G. Cocate participated in the interpretation of results and and writing of the manuscript. A.A. Freitas-Vilela; A.B. Franco-Sena and J.S. Vaz participated in the study design, data collection, interpretation of results, and writing of the manuscript. M.B.T. Castro …	Financial support: The present study was financially supported by Carlos Chagas Filho Research Foundation from the State of Rio de Janeiro (FAPERJ) (grant numbers E-26/111.400/2010 , E-26/110.681/2012 ; E-26/112.181/2012 ; E-26/111.698/2013 ). FAPERJ had no role in the design, analysis or writing of this article.									Arruda, A.P., Pers, B.M., Parlakgul, G., Guney, E., Inouye, K., Hotamisligil, G.S., Chronic enrichment of hepatic endoplasmic reticulum-mitochondria contact leads to mitochondrial dysfunction in obesity (2014) Nature Medicine, 20 (12), pp. 1427-1435; Barros, D., Pereira, R., Gama, S., Leal, M., O consumo alimentar de gestantes adolescentes no Município do Rio de Janeiro (2004) Cad Saude Publica, …	Kac, G.; Institute of Nutrition Josué de Castro, Avenida Carlos Chagas Filho, 373, CCS, Bloco J, 2oandar, Brazil; email: gilberto.kac@gmail.com	Academic Press	27233369	English	Appetite	Article	Final		Scopus
Schulte E.M., Smeal J.K., Lewis J., Gearhardt A.N.	Development of the Highly Processed Food Withdrawal Scale	2018	Appetite	131			148	154		18	10.1016/j.appet.2018.09.013	https://www.scopus.com/inward/record.uri?eid=2-s2.0-85053554987&doi=10.1016%2fj.appet.2018.09.013&partnerID=40&md5=8ac38112d16c1deee3569d00dcdc9fd3	The University of Michigan, Department of Psychology, United States	Schulte, E.M., The University of Michigan, Department of Psychology, United States; Smeal, J.K., The University of Michigan, Department of Psychology, United States; Lewis, J., The University of Michigan, Department of Psychology, United States; Gearhardt, A.N., The University of Michigan, Department of Psychology, United States	Food addiction posits that highly processed foods may be capable of triggering addictive-like symptoms in some individuals, including withdrawal. The current study developed and assessed the psychometric properties of the first self-report measure of highly processed food withdrawal. Individuals (n = 231) aged 19–68 (51.9% female) were recruited online through Amazon Mechanical Turk and reported …	Eating behaviors; Food addiction; Obesity	adult; aged; Article; behavior disorder assessment; body mass; body weight; convergent validity; discriminant validity; drug withdrawal; feeding behavior; female; food addiction; human; internal consistency; major clinical study; male; processed Food Withdrawal Scale; psychometry; self report; validity; fast food; food addiction; Middle Aged; psychology; questionnaire; withdrawal syndrome; young …												Ahmed, S.H., Avena, N.M., Berridge, K.C., Gearhardt, A.N., Guillem, K., Food addiction. Neuroscience in the 21st century (2013), Springer; Allsop, D.J., Norberg, M.M., Copeland, J., Fu, S., Budney, A.J., The cannabis withdrawal scale development: Patterns and predictors of cannabis withdrawal and distress (2011) Drug and Alcohol Dependence, 119 (1-2), pp. 123-129. , PubMed PMID: 21724338; Diagnos…	Schulte, E.M.2257 East Hall, 530 Church Street, United States; email: eorenste@umich.edu	Academic Press	30227182	English	Appetite	Article	Final		Scopus
Prada M., Godinho C.A., Garrido M.V., Rodrigues D.L., Coelho I., Lopes D.	A qualitative study about college students’ attitudes, knowledge and perceptions regarding sugar intake	2021	Appetite	159		105059				2	10.1016/j.appet.2020.105059	https://www.scopus.com/inward/record.uri?eid=2-s2.0-85100069549&doi=10.1016%2fj.appet.2020.105059&partnerID=40&md5=f7c712838297444e59f796e9dc45b599	Iscte-Instituto Universitário de Lisboa, CIS-Iscte, Lisboa, Portugal; Direção-Geral da Saúde, Lisboa, Portugal; Universidade Católica Portuguesa, CRC-W: Católica Research Centre for Psychological, Family and Social Wellbeing, Portugal	Prada, M., Iscte-Instituto Universitário de Lisboa, CIS-Iscte, Lisboa, Portugal; Godinho, C.A., Direção-Geral da Saúde, Lisboa, Portugal, Universidade Católica Portuguesa, CRC-W: Católica Research Centre for Psychological, Family and Social Wellbeing, Portugal; Garrido, M.V., Iscte-Instituto Universitário de Lisboa, CIS-Iscte, Lisboa, Portugal; Rodrigues, D.L., Iscte-Instituto Universitário de Li…	Excessive sugar intake has been associated with multiple health conditions (e.g., higher risk for non-communicable diseases). Hence, health organizations have issued guidelines defining the maximum daily intake of free or added sugars. However, data from several countries suggests that these guidelines are rarely met, particularly by young adults. For example, almost half of Portuguese adolescent…	College students; Focus groups; Food perception; Qualitative study; Sugar	adult; ambivalence; Article; body image; body weight gain; breakfast cereal; chewing gum; clinical article; college student; controlled study; dietary reference intake; eating habit; energy drink; exercise; fast food; feeding behavior; female; fruit consumption; fruit juice; health status; human; juvenile; knowledge; lifestyle; male; meat; nutrition; obesity; practice guideline; processed food; q…	European Commission; Fundação para a Ciência e a Tecnologia	This research was financially supported by Project LISBOA-01-0145-FEDER-028008 , co-funded by the Lisboa 2020 Program, Portugal 2020, and European Union through FEDER funds and by national funds through the Portuguese Foundation for Science and Technology .										Agrawal, R., Gomez-Pinilla, F., “Metabolic syndrome” in the brain: Deficiency in omega-3 fatty acid exacerbates dysfunctions in insulin receptor signalling and cognition (2012) The Journal of Physiology, 590 (10), pp. 2485-2499; Amrein, M.A., Rackow, P., Inauen, J., Radtke, T., Scholz, U., The role of compensatory health beliefs in eating behavior change: A mixed method study (2017) Appetite, 116…	Prada, M.; Iscte-Instituto Universitário de Lisboa, Av. das Forças Armadas, Portugal; email: marilia_prada@iscte-iul.pt	Academic Press	33271200	English	Appetite	Article	Final		Scopus
Fazzino T.L., Dorling J.L., Apolzan J.W., Martin C.K.	Meal composition during an ad libitum buffet meal and longitudinal predictions of weight and percent body fat change: The role of hyper-palatable, energy dense, and ultra-processed foods	2021	Appetite	167		105592				1	10.1016/j.appet.2021.105592	https://www.scopus.com/inward/record.uri?eid=2-s2.0-85109792881&doi=10.1016%2fj.appet.2021.105592&partnerID=40&md5=04e79c12e7ead66f222c319d166cdce0	Department of Psychology, University of Kansas, United States; Cofrin Logan Center for Addiction Research and Treatment, University of Kansas, United States; Pennington Biomedical Research Center, Louisiana State University System, Baton Rouge, LA 70808, United States	Fazzino, T.L., Department of Psychology, University of Kansas, United States, Cofrin Logan Center for Addiction Research and Treatment, University of Kansas, United States; Dorling, J.L., Pennington Biomedical Research Center, Louisiana State University System, Baton Rouge, LA 70808, United States; Apolzan, J.W., Pennington Biomedical Research Center, Louisiana State University System, Baton Roug…	Background: Foods that increase obesity risk are ubiquitous in the US food environment. Such foods may be the target of hedonic eating, which may facilitate weight gain and lead to obesity. The study tested whether meal composition during an ad libitum buffet meal was associated with 1-year weight and percent body fat changes among healthy younger adults without obesity. Hyper-palatable foods (HP…	Appetite; Body fat; Eating behavior; Energy balance; Hedonic eating; Obesity; Young adults	adipose tissue; adult; caloric intake; fast food; female; human; male; meal; obesity; adipose tissue; adult; Energy Intake; Fast Foods; female; Humans; male; Meals; obesity	National Institute of General Medical Sciences; National Institute of Diabetes and Digestive and Kidney Diseases; U.S. Department of Agriculture; American Heart Association	This work was created in the performance of a Specific Co-operative Agreement with the U.S. Department of Agriculture. The Government of the United States has a royalty-free government purpose license to use, duplicate or disclose the work, in whole or in part and in any manner, and to have or permit others to do so, for government purposes. This work was partially supported by a Nutrition Obesit…	This work was created in the performance of a Specific Co-operative Agreement with the U.S. Department of Agriculture. The Government of the United States has a royalty-free government purpose license to use, duplicate or disclose the work, in whole or in part and in any manner, and to have or permit others to do so, for government purposes. This work was partially supported by a Nutrition Obesit…									USDA food and nutrient Database for dietary studies (2008), USDA Beltsville, MD Report No.: 3.0; Arango‐Angarita, A., Shamah‐Levy, T., Rodríguez‐Ramírez, S., Dietary energy density is associated with body mass index-for-age in Mexican adolescents (2019) Maternal and Child Nutrition, 15; Berthoud, H.-R., Lenard, N.R., Shin, A.C., Food reward, hyperphagia, and obesity (2011) American Journal of Phy…	Fazzino, T.L.1415 Jayhawk Blvd, United States; email: tfazzino@ku.edu	Academic Press	34245802	English	Appetite	Article	Final		Scopus
Marília Prada, Saraiva M., Godinho C.A., Tourais B., Cavalheiro B.P., Garrido M.V.	Parental perceptions and practices regarding sugar intake by school-aged children: A qualitative study with Portuguese parents	2021	Appetite	166		105471				1	10.1016/j.appet.2021.105471	https://www.scopus.com/inward/record.uri?eid=2-s2.0-85108816889&doi=10.1016%2fj.appet.2021.105471&partnerID=40&md5=48f339445f050f49fd8aecdfa3c535d2	Iscte - Instituto Universitário de Lisboa, CIS_Iscte, Portugal; Direção-Geral da Saúde, Lisboa, Portugal; Universidade Católica Portuguesa, CRC-W: Católica Research Centre for Psychological, Family and Social Wellbeing, Portugal	Marília Prada, Iscte - Instituto Universitário de Lisboa, CIS_Iscte, Portugal; Saraiva, M., Iscte - Instituto Universitário de Lisboa, CIS_Iscte, Portugal; Godinho, C.A., Direção-Geral da Saúde, Lisboa, Portugal, Universidade Católica Portuguesa, CRC-W: Católica Research Centre for Psychological, Family and Social Wellbeing, Portugal; Tourais, B., Iscte - Instituto Universitário de Lisboa, CIS_Is…	Excessive sugar intake is one of the factors contributing to the alarming rates of childhood obesity and overweight in Portugal. Children's preferences and food consumption patterns are largely determined by the foods that are more familiar to them. Parents and caregivers are responsible for shaping children's eating habits since they are the ones who choose the food available in the household. T…	Barriers; Children; Parental perceptions; Strategies; Sugar intake	sugar; carbohydrate; apple; Article; attitude to health; banana; broccoli; candy; carrot; cheese; child; child health; child nutrition; childhood obesity; chocolate milk; cookie; dietitian; eating habit; fast food; feeding behavior; female; fish consumption; food intake; food preference; food quality; fruit consumption; grandparent; human; hyperactivity; male; mango; meal frequency; nectar; negot…	European Commission; Fundação para a Ciência e a Tecnologia	This research was financially supported by Project LISBOA-01-0145-FEDER-028008 , co-funded by the Lisboa 2020 Program, Portugal 2020 , and European Union through FEDER funds and by national funds through the Portuguese Foundation for Science and Technology .										Alsharairi, N.A., Somerset, S.M., Associations between parenting styles and children's fruit and vegetable intake (2014) Ecology of Food and Nutrition, 54 (1), pp. 93-113; Ayine, P., Selvaraju, V., Venkatapoorna, C.M.K., Bao, Y., Gaillard, P., Geetha, T., Eating behaviors in relation to child weight status and maternal education (2021) Children, 8 (1), p. 32; Ayine, P., Selvaraju, V., Venkatapoor…	Marilia Prada; Iscte - Instituto Universitário de Lisboa, Av. das Forças Armadas, Portugal; email: marilia_prada@iscte-iul.pt	Academic Press	34147567	English	Appetite	Article	Final		Scopus
Neves F.S., Fontes V.S., Nogueira M.C., Melo A.S.T., Campos A.A.L., Lima K.P.D., Faria E.R.D., Netto M.P., Oliveira R.M.S., Cândido A.P.C.	Eating contexts at breakfast, lunch, and dinner: Associations with ultra-processed foods consumption and overweight in Brazilian adolescents (EVA-JF Study)	2022	Appetite	168		105787				1	10.1016/j.appet.2021.105787	https://www.scopus.com/inward/record.uri?eid=2-s2.0-85118979414&doi=10.1016%2fj.appet.2021.105787&partnerID=40&md5=8bc05890da1b6028edb88a3602759ce8	Department of Nutrition, Institute of Biological Sciences, Federal University of Juiz de Fora – UFJF, Juiz de Fora, MG, Brazil; Graduate Program in Public Health, Department of Public Health, School of Medicine, Federal University of Juiz de Fora – UFJF, Juiz de Fora, MG, Brazil; Department of Public Health, School of Medicine, Federal University of Juiz de Fora – UFJF, Juiz de Fora, MG, Brazil; …	Neves, F.S., Department of Nutrition, Institute of Biological Sciences, Federal University of Juiz de Fora – UFJF, Juiz de Fora, MG, Brazil, Graduate Program in Public Health, Department of Public Health, School of Medicine, Federal University of Juiz de Fora – UFJF, Juiz de Fora, MG, Brazil; Fontes, V.S., Department of Nutrition, Institute of Biological Sciences, Federal University of Juiz de Fo…	This cross-sectional study estimated associations of eating contexts (including regularity of meals, places where they occur, and if they take place with attention and in company) with food consumption by degree of industrial processing and overweight indicators in a sample of Brazilian adolescents (14–19 years old) enrolled in 29 public schools in Juiz de Fora, MG (n = 805). We used an explorato…	Adolescent; Dietary patterns; Eating contexts; Food consumption; Obesity; Ultra-processed foods	processed culinary ingredient; adolescent; adolescent obesity; adult; Article; body fat; body mass; Brazil; Brazilian; cluster analysis; cross-sectional study; eating; female; food intake; human; male; meal; minimally processed food; questionnaire; ultra-processed food; caloric intake; diet; fast food; feeding behavior; obesity; space flight; young adult; adolescent; adult; Breakfast; Cross-Secti…	Mystic Seaport Museum; Coordenação de Aperfeiçoamento de Pessoal de Nível Superior; Fundação de Amparo à Pesquisa do Estado de Minas Gerais	However, there are some limitations: i) the epidemiological design was cross-sectional, which prevents causal inferences; ii) despite our sample being probabilistic, it constituted only of adolescents in public schools in the city of Juiz de Fora, MG, which requires caution when extrapolating the results for adolescents in private schools and other Brazilian municipalities; iii) although self-rep…	This work was supported by the Minas Gerais Research Funding Foundation – FAPEMIG [which provided a doctoral scholarship to Felipe Silva Neves and funding to Renata Maria Souza Oliveira (grant number: APQ-02891-18 )] and the Coordination for the Improvement of Higher Education Personnel – CAPES (which provided master's degree scholarship to Adriana Soares Torres Melo and doctoral scholarship to V…									Andrade, G.C., Gombi-Vaca, M.F., Louzada, M.L.D.C., The consumption of ultra-processed foods according to eating out occasions (2020) Public Health Nutrition, 23, pp. 1041-1048; Askari, M., Heshmati, J., Shahinfar, H., Ultra-processed food and the risk of overweight and obesity: A systematic review and meta-analysis of observational studies (2020) International Journal of Obesity, 44, pp. 2080-20…	Neves, F.S.; Department of Nutrition, São Pedro, Juiz de Fora, Brazil; email: felipe.sneves@outlook.com	Academic Press	34737031	English	Appetite	Article	Final		Scopus
Awasthi S., Gayathiri S.K., Ramya R., Duraichelvan R., Dhason A., Saraswathi N.T.	Advanced Glycation-Modified Human Serum Albumin Evokes Alterations in Membrane and Eryptosis in Erythrocytes	2015	Applied Biochemistry and Biotechnology	177	5		1013	1024		17	10.1007/s12010-015-1793-x	https://www.scopus.com/inward/record.uri?eid=2-s2.0-84946495052&doi=10.1007%2fs12010-015-1793-x&partnerID=40&md5=6b28d79535f9c22e07923b1a0f8e4a40	Molecular Biophysics Lab, School of Chemical and Biotechnology, SASTRA University, Thanjavur, Tamilnadu 613401, India; Raman Research Institute, Bangalore, 560080, India	Awasthi, S., Molecular Biophysics Lab, School of Chemical and Biotechnology, SASTRA University, Thanjavur, Tamilnadu 613401, India; Gayathiri, S.K., Molecular Biophysics Lab, School of Chemical and Biotechnology, SASTRA University, Thanjavur, Tamilnadu 613401, India; Ramya, R., Molecular Biophysics Lab, School of Chemical and Biotechnology, SASTRA University, Thanjavur, Tamilnadu 613401, India; D…	Increased burden of advanced glycation end-products (AGEs) in case of hyperglycemic conditions leads to the development of retinopathy, nephropathy, and cardiovascular and neurological disorders such as Alzheimer’s disease. AGEs are considered as pro-oxidants, and their accumulation increases the oxidative stress. The prolonged exposure to these AGEs is the fundamental cause of chronic oxidative …	Advanced glycation end products; Albumin; Arg-pyrimidine; Carboxyethyllysine; Carboxymethyl-lysine; Eryptosis; Erythrocytes	Aromatic compounds; Cell membranes; Cells; Cytology; Glycosylation; Oxidants; Glycation End Products, Advanced; albumin; Arg-pyrimidine; Carboxyethyllysine; Carboxymethyllysine; Eryptosis; Erythrocytes; blood; 6 n carboxymethyllysine; advanced glycation end product; albumin; Arginine; Arg-pyrimidine; Carboxyethyllysine; glyoxylic acid; human serum albumin; methylglyoxal; phenanthrenequinone; pyru…												Vlassara, H., Uribarri, J., Advanced glycation end products (AGE) and diabetes: cause, effect, or both? (2014) Curr Diabetes Rep, 14, p. 453; Bodiga, V.L., Eda, S.R., Bodiga, S., Advanced glycation end products: role in pathology of diabetic cardiomyopathy (2014) Heart Failure Reviews, 19, pp. 49-63. , COI: 1:CAS:528:DC%2BC2cXnsVOjsg%3D%3D; Bucala, R., Diabetes, aging, and their tissue complicati…	Saraswathi, N.T.; Molecular Biophysics Lab, India; email: saras@scbt.sastra.edu	Humana Press Inc.	26276445	English	Appl. Biochem. Biotechnol.	Article	Final		Scopus
Lee H.-W., Gu M., Hur J., Park H.-Y., Kim Y., Ha S.K.	Glycolaldehyde disrupts insulin signaling and glucose uptake through adipogenesis	2021	Applied Biological Chemistry	64	1	58					10.1186/s13765-021-00628-z	https://www.scopus.com/inward/record.uri?eid=2-s2.0-85112655299&doi=10.1186%2fs13765-021-00628-z&partnerID=40&md5=c485f793d7d3623ab5f3acc5fdc13e88	Korea Food Research Institute, 245, Nongsaengmyeong-ro, Iseo-myeon, Wanju-gun, Jeollabuk-do 55365, South Korea; Division of Food Biotechnology, University of Science and Technology, Daejeon, South Korea	Lee, H.-W., Korea Food Research Institute, 245, Nongsaengmyeong-ro, Iseo-myeon, Wanju-gun, Jeollabuk-do 55365, South Korea; Gu, M., Korea Food Research Institute, 245, Nongsaengmyeong-ro, Iseo-myeon, Wanju-gun, Jeollabuk-do 55365, South Korea; Hur, J., Korea Food Research Institute, 245, Nongsaengmyeong-ro, Iseo-myeon, Wanju-gun, Jeollabuk-do 55365, South Korea; Park, H.-Y., Korea Food Research I…	The accumulation of advanced glycation end products (AGEs) plays critical roles in exacerbating obesity, arteriosclerosis, cardiovascular disease, diabetes, and their associated complications. Glycolaldehyde (GA) is the metabolic precursor of several AGEs, and its effects vary based on food and cooking methods. Here, 3T3-L1 adipocytes were used to examine the effects of GA on obesity and insulin …	Advanced glycation end products; Glucose uptake; Glycolaldehyde; Obesity; RAGE		Korea Food Research Institute; Ministry of Science and ICT, South Korea	This research was supported by the Main Research Program (E 0210203) of the Korea Food Re-search Institute (KFRI) funded by the Ministry of Science and National Research Foundation of Korea (NRF) grant funded by the Korea government(MSIT) (NRF-2020R1A2C2012608).										The maillard reaction. Advances in carbohydrate chemistry (1959) 14: Elsevier, pp. 63-134; Sciences BSAotNYAo (2008) The Maillard Reaction ; Alexiou, P., Chatzopoulou, M., Pegklidou, K., Demopoulos, V.J., RAGE: a multi-ligand receptor unveiling novel insights in health and disease (2010) Curr Med Chem, 17 (21), pp. 2232-2252. , COI: 1:CAS:528:DC%2BC3cXpsFeitb4%3D, PID: 20459381; Zill, H., Bek, S.…	Ha, S.K.; Korea Food Research Institute, 245, Nongsaengmyeong-ro, Iseo-myeon, South Korea; email: skha@kfri.re.kr	Springer Science and Business Media B.V.		English	Appl. Biol. Chem.	Article	Final	All Open Access, Gold	Scopus
Seale E., Greene-Finestone L.S., De Groh M.	Examining the diversity of ultra-processed food consumption and associated factors in Canadian adults	2020	Applied Physiology, Nutrition and Metabolism	45	8		857	864		2	10.1139/apnm-2019-0518	https://www.scopus.com/inward/record.uri?eid=2-s2.0-85089113509&doi=10.1139%2fapnm-2019-0518&partnerID=40&md5=e3c5609e37331fe724327d05f9396107	Public Health Agency of Canada, 785 Carling Avenue, Ottawa, ON K1A 0K9, Canada; University of Ottawa, 451 Smyth Rd., Ottawa, ON K1H 8L1, Canada	Seale, E., Public Health Agency of Canada, 785 Carling Avenue, Ottawa, ON K1A 0K9, Canada, University of Ottawa, 451 Smyth Rd., Ottawa, ON K1H 8L1, Canada; Greene-Finestone, L.S., Public Health Agency of Canada, 785 Carling Avenue, Ottawa, ON K1A 0K9, Canada; De Groh, M., Public Health Agency of Canada, 785 Carling Avenue, Ottawa, ON K1A 0K9, Canada	Ultra-processed food (UPF) consumption is increasing globally at an unprecedented rate. We investigated UPF consumption among Canadian adults and associated sociodemographic and health-related factors. This study was a secondary analysis of the Foodbook study (2014–2015), which collected self-reported data on foods consumed by Canadians during a 7-day period. UPF diversity was assessed by summing…	Canada; Food habits; Food processing; Health surveys; Obesity; Ultra-processed foods	adolescent; adult; age; aged; body mass; Canada; diet; fast food; female; human; male; Middle Aged; nutrition; sex factor; young adult; adolescent; adult; Age Factors; aged; Body Mass Index; Canada; diet; Fast Foods; female; Humans; male; Middle Aged; Nutrition Surveys; Sex Factors; young adult												Austin, P.C., Hux, J.E., A brief note on overlapping confidence intervals (2002) J. Vasc. Surg, 36 (1), pp. 194-195. , PMID:12096281; Bielemann, R.M., Motta, J.V., Minten, G.C., Horta, B.L., Gigante, D.P., Consumption of ultra-processed foods and their impact on the diet of young adults (2015) Rev. Saude. Publica, 49, p. 28. , PMID:26018785; Black, J.L., Billette, J.M., Fast food intake in Canada…	Greene-Finestone, L.S.; Public Health Agency of Canada, 785 Carling Avenue, Canada; email: linda.greene-finestone@canada.ca	Canadian Science Publishing	32073881	English	Appl. Physiol. Nutr. Metab.	Article	Final	All Open Access, Bronze	Scopus
Garner T., Ouyang A., Berrones A.J., Campbell M.S., Du B., Fleenor B.S.	Sweet potato (Ipomoea batatas) attenuates diet-induced aortic stiffening independent of changes in body composition	2017	Applied Physiology, Nutrition and Metabolism	42	8		802	809		4	10.1139/apnm-2016-0571	https://www.scopus.com/inward/record.uri?eid=2-s2.0-85026319382&doi=10.1139%2fapnm-2016-0571&partnerID=40&md5=c1c36ba7da0660a4c48399a5f454a2eb	Department of Kinesiology and Health Promotion, University of Kentucky, Lexington, KY 40506, United States; Department of Cardiology, First Hospital of Jilin University, Changchun, 130000, China	Garner, T., Department of Kinesiology and Health Promotion, University of Kentucky, Lexington, KY 40506, United States; Ouyang, A., Department of Kinesiology and Health Promotion, University of Kentucky, Lexington, KY 40506, United States; Berrones, A.J., Department of Kinesiology and Health Promotion, University of Kentucky, Lexington, KY 40506, United States; Campbell, M.S., Department of Kines…	We hypothesized a sweet potato intervention would prevent high-fat (HF) diet−induced aortic stiffness, which would be associated with decreased arterial oxidative stress and increased mitochondrial uncoupling. Young (8-week old) C57BL/6J mice were randomly divided into 4 groups: low fat (LF; 10% fat), HF (60% fat), low-fat sweet potato (LFSP; 10% fat containing 260.3 ÷g/kcal sweet potato), or hig…	2; 4-dinitrophenol; Mitochondria; Obesity; Uncoupling proteins	animal; aorta; arterial stiffness; biological model; blood pressure; body composition; body mass; C57BL mouse; lipid diet; male; metabolism; mouse; oxidative stress; pulse wave; sweet potato; Animals; aorta; blood pressure; body composition; Body Mass Index; Diet, High-Fat; Ipomoea batatas; male; Mice; Mice, Inbred C57BL; Models, Biological; oxidative stress; Pulse Wave Analysis; Vascular Stiffne…												Ben-Shlomo, Y., Spears, M., Boustred, C., May, M., Erson, S.G., Benjamin, E.J., Aortic pulse wave velocity improves cardiovascular event prediction: An individual participant meta-analysis of prospective observational data from 17,635 subjects (2014) J. Am. Coll. Cardiol, 63, pp. 636-646; Buckler, K.J., Vaughan-Jones, R.D., Effects of mitochondrial uncouplers on intracellular calcium, pH and memb…	Fleenor, B.S.; Department of Kinesiology and Health Promotion, United States; email: bradley.fleenor@uky.edu	Canadian Science Publishing	28288284	English	Appl. Physiol. Nutr. Metab.	Article	Final		Scopus
Alfonso-Durruty M.P., Valeggia C.R.	Height, weight, and body mass index of Wichí children from Formosa, Argentina	2018	Archivos Argentinos de Pediatria	116	5		359	364			10.5546/aap.2018.eng.359	https://www.scopus.com/inward/record.uri?eid=2-s2.0-85054308277&doi=10.5546%2faap.2018.eng.359&partnerID=40&md5=0964f629c48218ade2b9a78008b0361b	Department of Anthropology, Universidad Alberto Hurtado, Hurtado, Chile; Sociology, Anthropology, and Social Work Department, Kansas State University, United States; Department of Anthropology, Yale University, United States	Alfonso-Durruty, M.P., Department of Anthropology, Universidad Alberto Hurtado, Hurtado, Chile, Sociology, Anthropology, and Social Work Department, Kansas State University, United States; Valeggia, C.R., Department of Anthropology, Yale University, United States	This study provides the descriptive, anthropometric data of 194 children (aged 0-18 years) from a Wichí population located in the province of Formosa, Argentina. The objective of this study was to document growth and nutritional status in this indigenous people. Weight, height, and body mass index data were collected and the corresponding Z-scores were estimated using national and international r…	Body mass index; Body weight; Height; Wichí	adolescent; adult; Argentina; Article; body height; body mass; body weight; cross-sectional study; female; food intake; high calorie diet; human; male; obesity; physical activity; processed meat; quantitative study; American Indian; body height; body mass; body weight; caloric intake; child; diet; ethnology; exercise; infant; newborn; nutritional status; obesity; physiology; preschool child; adol…	Leakey Foundation; National Geographic Society	National Geographic Society, grant no. 8395-08; L. S. B. Leakey Foundation, unnumbered.										Valeggia, C.R., Burke, K.M., Fernandez-Duque, E., Nutritional status and socioeconomic change among Toba and Wichí populations of the Argentinean Chaco (2010) Econ Hum Biol, 8 (1), pp. 100-110; Lanza, N.A., Valeggia, C.R., Sobrepeso y obesidad en una población Wichí del Oeste Formoseño: Prevalencia y efectos bioculturales (2005) Rev Argent Antropol Biol, 7 (1), p. 155; Parolín, M.L., Carnese, F.R…	Alfonso-Durruty, M.P.; Department of Anthropology, Chile; email: marta.alfonso7@gmail.com	Sociedad Argentina de Pediatria	30204988	English	Arch. Argent. Pediatr.	Article	Final	All Open Access, Bronze	Scopus
ALEXANDRAKI K.I., KANDARAKI E., PAPAIOANNOU T.G., PIPERI C., ARGYRIS A.A., AZNAOURIDIS K., PAPAMICHAEL C., STAMATELOPOULOS K., PROTOGEROU A., LEKAKIS J.	Assessment of aortic wave reflection in lean and obese women with polycystic ovary syndrome	2020	Archives of the Balkan Medical Union	55	2		224	232			10.31688/ABMU.2020.55.2.03	https://www.scopus.com/inward/record.uri?eid=2-s2.0-85091630480&doi=10.31688%2fABMU.2020.55.2.03&partnerID=40&md5=275ec8f2a7f5ed0a19029d306dd4427e	Endocrine Unit, 1st Department of Propaedeutic Medicine, Laiko University Hospital, Medical School, National and Kapodistrian University of Athens, Athens, Greece; Department of Endocrinology and Diabetes, HYGEIA Hospital, Athens, Greece; School of Medicine, European University Cyprus, Nicosia, Cyprus; First Department of Cardiology, Medical School, National and Kapodistrian University of Athens,…	ALEXANDRAKI, K.I., Endocrine Unit, 1st Department of Propaedeutic Medicine, Laiko University Hospital, Medical School, National and Kapodistrian University of Athens, Athens, Greece; KANDARAKI, E., Department of Endocrinology and Diabetes, HYGEIA Hospital, Athens, Greece, School of Medicine, European University Cyprus, Nicosia, Cyprus; PAPAIOANNOU, T.G., First Department of Cardiology, Medical Sc…	Introduction. Conflicting findings have been published regarding the pressure wave reflection and the arterial stiffness in young women with polycystic ovary syndrome (PCOS) as opposed to the overt ab initio presence of endothelial dysfunction, which can be reversed six months after metformin administration. The aim of this study was to investigate wave reflections in women with PCOS and to evalu…	Aortic wave reflection; Endothelin-1; Insulin resistance; Metformin; Polycystic ovarian syndrome	advanced glycation end product; endothelin 1; metformin; adult; arterial stiffness; Article; augmentation index; controlled study; female; heart rate; human; hyperandrogenism; insulin resistance; lean body weight; major clinical study; obesity; ovary polycystic disease												Diamanti-Kandarakis, E, Kouli, CR, Bergiele, AT, A survey of the polycystic ovary syndrome in the Greek island of Lesbos: Hormonal and metabolic profile (1999) The Journal of Clinical Endocrinology and Metabolism, 84, pp. 4006-4011; Diamanti-Kandarakis, E, Alexandraki, K, Protogerou, A, Metformin administration improves endothelial function in women with polycystic ovary syndrome (2005) European …	ALEXANDRAKI, K.I.; Endocrine Unit, Mikras Asias 75, Greece; email: alexandrakik@gmail.com	Balkan Medical Union		English	Arch. Balk. Med. Union	Article	Final	All Open Access, Gold	Scopus
Zamaninour N., Yoosefi M., Soleimanzadehkhayat M., Pazhuheian F., Moghaddam S.S., Djalalinia S., Shahbal N., Haghshenas R., Marzban M., Dilmaghani-Marand A., Kazemi A., Hadian N., Zokaei H., Pariani A., Hajipour M.J., Hasani-Ranjbar S., Farzadfar F.	Distribution of dietary risk factors in Iran: National and sub-national burden of disease	2021	Archives of Iranian Medicine	24	1		48	57			10.34172/AIM.2021.08	https://www.scopus.com/inward/record.uri?eid=2-s2.0-85101376396&doi=10.34172%2fAIM.2021.08&partnerID=40&md5=6e96b4496fb6b34d7c596e3ed85cadd6	Minimally Invasive Surgery Research Center, Iran University of Medical Sciences, Tehran, Iran; Non-Communicable Diseases Research Center, Endocrinology and Metabolism Population Sciences Institute, Tehran University of Medical Sciences, Tehran, Iran; Department of Biostatistics, Faculty of Paramedical Sciences, Shahid Beheshti University of Medical Sciences, Tehran, Iran; School of Nutritional Sc…	Zamaninour, N., Minimally Invasive Surgery Research Center, Iran University of Medical Sciences, Tehran, Iran; Yoosefi, M., Non-Communicable Diseases Research Center, Endocrinology and Metabolism Population Sciences Institute, Tehran University of Medical Sciences, Tehran, Iran, Department of Biostatistics, Faculty of Paramedical Sciences, Shahid Beheshti University of Medical Sciences, Tehran, I…	Background: Non-communicable diseases (NCDs) are one of the greatest threats to public health, and have been related to poor quality dietary patterns. This study was conducted to determine the distribution of dietary risk factors in Iran. Methods: Cross-sectional data was gathered between April and November 2016 from 30,541 eligible adults (out of 31 050 individuals who were selected through syst…	Chronic disease; Non-communicable disease; Nutritional status	high density lipoprotein; hydrogenated vegetable oil; low density lipoprotein; adult; anthropometry; Article; blood pressure; body mass; butter; caloric intake; cardiovascular disease; cross-sectional study; dairy product; fat intake; fat mass; female; fish; food intake; fruit; geographic distribution; high salt diet; human; Hydrogenation; hypertension; Iran; male; non communicable disease; nutri…	National Institute for Health Research; Ministry of Health and Medical Education	The grant of the study comes from the Ministry of Health and Medical Education of Islamic Republic of Iran and National Institute for Health Research. In addition, they had no role in the design, analysis or writing of this article.										Aljefree, N, Ahmed, F., Association between dietary pattern and risk of cardiovascular disease among adults in the Middle East and North Africa region: a systematic review (2015) Food Nutr Res, 59, p. 27486; Wang, H, Deng, F, Qu, M, Yang, P, Yang, B., Association between Dietary Patterns and Chronic Diseases among Chinese Adults in Baoji (2014) Int J Chronic Dis, 2014, p. 548269; Forouzanfar, MH,…	Farzadfar, F.No.10, Jalal Al-e-Ahmad Highway, Iran; email: f-farzadfar@tums.ac.ir	Academy of Medical Sciences of I.R. Iran	33588568	English	Arch. Iran. Med.	Article	Final	All Open Access, Hybrid Gold, Green	Scopus
Allam M.M., El gazzar W.B.	Exendin-4, a glucagon-like peptide-1 receptor agonist downregulates hepatic receptor for advanced glycation end products in non-alcoholic steatohepatitis rat model	2018	Archives of Physiology and Biochemistry	124	1		10	17		2	10.1080/13813455.2017.1348362	https://www.scopus.com/inward/record.uri?eid=2-s2.0-85023165767&doi=10.1080%2f13813455.2017.1348362&partnerID=40&md5=faea3882798b1b926f6327e111707ebb	Physiology Department, Faculty of Medicine, Benha University, Benha, Egypt; Biochemistry Department, Faculty of Medicine, Benha University, Benha, Egypt	Allam, M.M., Physiology Department, Faculty of Medicine, Benha University, Benha, Egypt; El gazzar, W.B., Biochemistry Department, Faculty of Medicine, Benha University, Benha, Egypt	Context: Exendin-4, a glucagon-like peptide-1 receptor agonist has been shown to have curative effects on hepatic steatosis in murine models. Objective: The present study aimed to elucidate the effect of Exendin-4 on hepatic receptor for advanced glycation end products (RAGE) mRNA expression in non-alcoholic steatohepatitis (NASH) rat model induced by high-fat diet. Methods: NASH was induced by h…	Exendin-4; High-fat diet; hormone; Nonalcoholic steatohepatitis; Obesity; Oxidative stress; Oxidative stress; Receptor for advanced glycation end products	advanced glycation end product receptor; Ager protein, rat; antidiabetic agent; biological marker; exendin 4; Glp1r protein, rat; glucagon like peptide 1 receptor; oxidoreductase; peptide; triacylglycerol; venom; agonists; animal; antagonists and inhibitors; blood; chemistry; disease model; dose response; down regulation; drug effect; enzyme induction; genetics; insulin resistance; lipid diet; li…												Aguilera-Aguirre, L., Innate inflammation induced by the 8-oxoguanine DNA glycosylase-1–KRAS–NF-κB pathway (2014) The journal of immunology, 193 (9), pp. 4643-4653. , et al; Armstrong, D., Browne, R., The analysis of free radicals, lipid peroxides, antioxidant enzymes and compounds related to oxidative stress as applied to the clinical chemistry laboratory (1994) Free radicals in diagnostic medic…	Allam, M.M.; Department of Physiology, Egypt; email: monamaher8011@yahoo.com	Taylor and Francis Ltd	28696785	English	Arch. Physiol. Biochem.	Article	Final		Scopus
Souza R.S., Moura S., Vasconcelos D.F., Freitas E., de Moura F.J.D., Rosa T.T., Veiga J.P.R.	Cystatin C, CRP, log TG/HDLc and metabolic syndrome are associated with microalbuminuria in hypertension [Cistatina C, PCR, log TG/HDLc e síndrome metabólica estão relacionados a microalbuminúria na hipertensão]	2014	Arquivos Brasileiros de Cardiologia	102	1		54	59		14	10.5935/abc.20130210	https://www.scopus.com/inward/record.uri?eid=2-s2.0-84897896206&doi=10.5935%2fabc.20130210&partnerID=40&md5=d23589e2a5c8e81de957728b39b61f12	Universidade de Brasília, Brasília, DF, Brazil; Área de Cardiologia, Universidade de Brasília, Brasília, DF, Brazil; Departamento de Estatística, Universidade de Brasília, Brasília, DF, Brazil; Área de Clínica Médica, Nefrologia, Universidade de Brasília, Brasília, DF, Brazil	Souza, R.S., Universidade de Brasília, Brasília, DF, Brazil; Moura, S., Universidade de Brasília, Brasília, DF, Brazil; Vasconcelos, D.F., Área de Cardiologia, Universidade de Brasília, Brasília, DF, Brazil; Freitas, E., Departamento de Estatística, Universidade de Brasília, Brasília, DF, Brazil; de Moura, F.J.D., Área de Clínica Médica, Nefrologia, Universidade de Brasília, Brasília, DF, Brazil;…	Background: In patients with systemic hypertension, microalbuminuria is a marker of endothelial damage and is associated with an increased risk for cardiovascular disease. Objective: To determine the factors that may lead to the occurrence of microalbuminuria in hypertensive patients with serum creatinine lower than 1.5 mg/dL. Methods: This cross-sectional study included 133 Brazilians with essen…	Albuminuria; Hypertension; Kidney Diseases; Metabolic Syndrome X	advanced glycation end product; C reactive protein; creatinine; cystatin C; high density lipoprotein cholesterol; low density lipoprotein cholesterol; triacylglycerol; adult; Article; atherogenesis; body mass; cardiovascular risk; cross-sectional study; diastolic blood pressure; disease association; female; glomerulus filtration rate; human; hyperinsulinemia; hypertension; major clinical study; m…												Keane, W.F., Eknoyan, G., Proteinuria, albuminuria, risk, assessment, detection, elimination (PARADE): A position paper of the National Kidney Foundation (1999) Am J Kidney Dis., 33 (5), pp. 1004-1010; Reuben, D.B., Wachtel, T.J., Brown, P.C., Driscoll, J.L., Transient proteinuria in emergency medical admissions (1982) N Engl J Med., 306 (17), pp. 1031-1033; Finney, H., Newman, D.J., Gruber, W., …	Veiga, J. P. R.; Clínica Médica, Nefrologia, Campus Universitário, Asa Norte, Postal Code 70910-900, Brasília, DF, Brazil; email: joelprv@unb.br	Arquivos Brasileiros de Cardiologia	24162470	English; Portuguese	Arq. Bras. Cardiol.	Article	Final	All Open Access, Gold, Green	Scopus
Schuh D.S., Goulart M.R., Barbiero S.M., D’Azevedo Sica C., Borges R., Moraes D.W., Pellanda L.C.	Healthy school, happy school: Design and protocol for a randomized clinical trial designed to prevent weight gain in children	2017	Arquivos Brasileiros de Cardiologia	108	6		501	507		5	10.5935/abc.20170072	https://www.scopus.com/inward/record.uri?eid=2-s2.0-85023743675&doi=10.5935%2fabc.20170072&partnerID=40&md5=a2eb680e656d6049e1208c809b06cc5d	Instituto de Cardiologia/ Fundação Universitária de Cardiologia (IC/FUC), Porto Alegre, RS, Brazil; Universidade Federal de Ciências da Saúde de Porto Alegre (UFCSPA), Porto Alegre, RS, Brazil	Schuh, D.S., Instituto de Cardiologia/ Fundação Universitária de Cardiologia (IC/FUC), Porto Alegre, RS, Brazil; Goulart, M.R., Universidade Federal de Ciências da Saúde de Porto Alegre (UFCSPA), Porto Alegre, RS, Brazil; Barbiero, S.M., Instituto de Cardiologia/ Fundação Universitária de Cardiologia (IC/FUC), Porto Alegre, RS, Brazil; D’Azevedo Sica, C., Instituto de Cardiologia/ Fundação Univer…	Background: Schools have become a key figure for the promotion of health and obesity interventions, bringing the development of critical awareness to the construction and promotion of a healthy diet, physical activity, and the monitoring of the nutritional status in childhood and adolescence. Objectives: To describe a study protocol to evaluate the effectiveness of an intervention designed to imp…	Body weight; Diet; Food and nutrition; Health Behavior; Health promotion; Motor activity; Obesity; Prevention & control; Schools	adolescent; Article; body mass; child; controlled study; elementary student; female; health behavior; health promotion; human; international physical activity questionnaire; knowledge; lifestyle; male; middle school student; Motor Activity; nutrition education; obesity; randomized controlled trial; weight gain; diet; exercise; health education; health promotion; obesity; preschool child; procedur…												Popkin, B.M., The nutrition transition and its health implications in lower-income countries (1998) Public Health Nutr, 1 (1), pp. 5-21; Popkin, B.M., Gordon-Larsen, P., The nutrition transition: Worldwide obesity dynamics and their determinants (2004) Int J Obes Relat Metab Disord, 28, pp. S2-S9; Roberto, C.A., Swinburn, B., Hawkes, C., Huang, T.T., Costa, S.A., Ashe, M., Patchy progress on obes…	Pellanda, L.C.Av. Princesa Isabel, 370, Santana, Brazil; email: luciapell.pesquisa@cardiologia.org.br	Arquivos Brasileiros de Cardiologia	28699973	English	Arq. Bras. Cardiol.	Article	Final	All Open Access, Gold, Green	Scopus
De Vos L.C., Mulder D.J., Smit A.J., Dullaart R.P.F., Kleefstra N., Lijfering W.M., Kamphuisen P.W., Zeebregts C.J., Lefrandt J.D.	Skin autofluorescence is associated with 5-year mortality and cardiovascular events in patients with peripheral artery disease	2014	Arteriosclerosis, Thrombosis, and Vascular Biology	34	4		933	938		52	10.1161/ATVBAHA.113.302731	https://www.scopus.com/inward/record.uri?eid=2-s2.0-84897059249&doi=10.1161%2fATVBAHA.113.302731&partnerID=40&md5=e9786ab97af2a3191ad6facffa3e3247	Department of Internal Medicine, University Medical Center Groningen, University of Groningen, Hanzeplein 1, 9713 GZ Groningen, PO Box 30.001, 9700 RB Groningen, Netherlands; Division of Endocrinology, University Medical Center Groningen, University of Groningen, Groningen, Netherlands; Department of Surgery, University Medical Center Groningen, University of Groningen, Groningen, Netherlands; Di…	De Vos, L.C., Department of Internal Medicine, University Medical Center Groningen, University of Groningen, Hanzeplein 1, 9713 GZ Groningen, PO Box 30.001, 9700 RB Groningen, Netherlands; Mulder, D.J., Department of Internal Medicine, University Medical Center Groningen, University of Groningen, Hanzeplein 1, 9713 GZ Groningen, PO Box 30.001, 9700 RB Groningen, Netherlands; Smit, A.J., Departmen…	Objective-Advanced glycation end products play a pivotal role in atherosclerosis. Recently, we showed that tissue advanced glycation end products deposition, noninvasively assessed by skin autofluorescence (SAF), is increased in patients with peripheral artery disease. The aim of the present study was to establish whether SAF is associated with all-cause mortality and with fatal or nonfatal major…	Advanced glycation end products; Atherosclerosis; Cardiovascular diseases; peripheral artery disease	advanced glycation end product; antilipemic agent; hemoglobin A1c; abdominal aorta aneurysm; age; aged; ankle brachial index; Article; autofluorescence; cardiovascular disease; cardiovascular risk; cerebrovascular accident; cohort analysis; death; diabetes mellitus; female; follow up; glomerulus filtration rate; glucose intolerance; heart infarction; human; hypertension; major clinical study; mal…												Criqui, M.H., Langer, R.D., Fronek, A., Feigelson, H.S., Klauber, M.R., McCann, T.J., Browner, D., Mortality over a period of 10 years in patients with peripheral arterial disease (1992) N Engl J Med, 326, pp. 381-386; Hirsch, A.T., Haskal, Z.J., Hertzer, N.R., ACC/AHA 2005 practice guidelines for the management of patients with peripheral arterial disease (lower extremity, renal, mesenteric, and…	Lefrandt, J.D.; Department of Internal Medicine, University Medical Center Groningen, University of Groningen, Hanzeplein 1, 9713 GZ Groningen, PO Box 30.001, 9700 RB Groningen, Netherlands; email: j.d.lefrandt@umcg.nl	Lippincott Williams and Wilkins	24526694	English	Arterioscler. Thromb. Vasc. Biol.	Article	Final	All Open Access, Bronze	Scopus
Gaens K.H.J., Goossens G.H., Niessen P.M., Van Greevenbroek M.M., Van Der Kallen C.J.H., Niessen H.W., Rensen S.S., Buurman W.A., Greve J.W.M., Blaak E.E., Van Zandvoort M.A., Bierhaus A., Stehouwer C.D.A., Schalkwijk C.G.	Nε-(carboxymethyl)lysine-receptor for advanced glycation end product axis is a key modulator of obesity-induced dysregulation of adipokine expression and insulin resistance	2014	Arteriosclerosis, Thrombosis, and Vascular Biology	34	6		1199	1208		125	10.1161/ATVBAHA.113.302281	https://www.scopus.com/inward/record.uri?eid=2-s2.0-84901495081&doi=10.1161%2fATVBAHA.113.302281&partnerID=40&md5=3c10b4c3dc6849ce069d234c35782245	Department of Internal Medicine, Laboratory of Metabolism and Vascular Medicine, Maastricht University Medical Center, P.O. Box 5800, 6206 AZ Maastricht, Netherlands; Cardiovascular Research Institute Maastricht, Maastricht University Medical Center, Maastricht, Netherlands; Department of Human Biology, Maastricht University Medical Center, Maastricht, Netherlands; NUTRIM School for Nutrition, To…	Gaens, K.H.J., Department of Internal Medicine, Laboratory of Metabolism and Vascular Medicine, Maastricht University Medical Center, PO Box 5800, 6206 AZ Maastricht, Netherlands, Cardiovascular Research Institute Maastricht, Maastricht University Medical Center, Maastricht, Netherlands, NUTRIM School for Nutrition, Toxicology, and Metabolism, Maastricht University Medical Center, Maastricht, Net…	Objective-Dysregulation of inflammatory adipokines by the adipose tissue plays an important role in obesity-associated insulin resistance. Pathways leading to this dysregulation remain largely unknown. We hypothesized that the receptor for advanced glycation end products (RAGE) and the ligand Nå-(carboxymethyl)lysine (CML) are increased in adipose tissue and, moreover, that activation of the CML-…	Advanced glycation end product; Inflammation; Obesity; Receptor for advanced glycation end products	adipocytokine; advanced glycation end product receptor; glucose; ligand; lysine derivative; n epsilon (carboxymethyl)lysine; unclassified drug; adipocyte; adipogenesis; adipose tissue; adult; amino acid blood level; animal experiment; animal model; Article; clinical article; controlled study; disease association; gene expression; glucose homeostasis; human; human cell; human cell culture; human t…												Hotamisligil, G.S., Inflammation and metabolic disorders (2006) Nature, 444 (7121), pp. 860-867. , DOI 10.1038/nature05485, PII NATURE05485; Scherer, P.E., Adipose tissue: From lipid storage compartment to endocrine organ (2006) Diabetes, 55 (6), pp. 1537-1545. , http://diabetes.diabetesjournals.org/cgi/content/full/55/6/1537, DOI 10.2337/db06-0263; Hotamisligil, G.S., Shargill, N.S., Spiegelman,…	Schalkwijk, C.G.; Department of Internal Medicine, Laboratory of Metabolism and Vascular Medicine, Maastricht University Medical Center, PO Box 5800, 6206 AZ Maastricht, Netherlands; email: c.schalkwijk@maastrichtuniversity.nl	Lippincott Williams and Wilkins	24723555	English	Arterioscler. Thromb. Vasc. Biol.	Article	Final	All Open Access, Bronze, Green	Scopus
Oesterle A., Hofmann Bowman M.A.	S100A12 and the S100/Calgranulins: Emerging Biomarkers for Atherosclerosis and Possibly Therapeutic Targets	2015	Arteriosclerosis, Thrombosis, and Vascular Biology	35	12		2496	2507		56	10.1161/ATVBAHA.115.302072	https://www.scopus.com/inward/record.uri?eid=2-s2.0-84948099799&doi=10.1161%2fATVBAHA.115.302072&partnerID=40&md5=208843555074055aaab1f4b4f58bbd67	Department of Medicine, University of Chicago, 5841 S. Maryland Ave, Chicago, IL 60637, United States	Oesterle, A., Department of Medicine, University of Chicago, 5841 S. Maryland Ave, Chicago, IL 60637, United States; Hofmann Bowman, M.A., Department of Medicine, University of Chicago, 5841 S. Maryland Ave, Chicago, IL 60637, United States	Atherosclerosis is mediated by local and systematic inflammation. The multiligand receptor for advanced glycation end products (RAGE) has been studied in animals and humans and is an important mediator of inflammation and atherosclerosis. This review focuses on S100/calgranulin proteins (S100A8, S100A9, and S100A12) and their receptor RAGE in mediating vascular inflammation. Mice lack the gene fo…	Apolipoprotein E; Atherosclerosis; Coronary artery disease; Inflammation; S100/calgranulins; S100A12	advanced glycation end product receptor; antiinflammatory agent; apolipoprotein E; calgranulin; calgranulin A; calgranulin B; interleukin 6; laquinimod; monocyte chemotactic protein 1; paquinimod; protein S 100; S100A12 Protein; tasquinimod; toll like receptor 4; unclassified drug; advanced glycation end product receptor; AGER protein, human; antiinflammatory agent; autacoid; biological marker; c…	National Heart, Lung, and Blood Institute; National Center for Advancing Translational Sciences											Mendis, S., Davis, S., Norrving, B., Organizational update: The world health organization global status Report on noncommunicable Diseases 2014 one more landmark step in the combat against stroke and vascular disease (2015) Stroke, 46 (5), pp. 121-122; Libby, P., Inflammation in atherosclerosis (2012) Arterioscler Thromb Vasc Biol, 32, pp. 2045-2051; Hofmann Bowman, M.A., Schmidt, A.M., The next …	Hofmann Bowman, M.A.; Department of Medicine, 5841 S. Maryland Ave, United States; email: mhofmann@medicine.bsd.uchicago.edu	Lippincott Williams and Wilkins	26515415	English	Arterioscler. Thromb. Vasc. Biol.	Article	Final	All Open Access, Bronze, Green	Scopus
Gaens K.H.J., Ferreira I., Van De Waarenburg M.P.H., Van Greevenbroek M.M., Van Der Kallen C.J.H., Dekker J.M., Nijpels G., Rensen S.S., Stehouwer C.D.A., Schalkwijk C.G.	Protein-Bound Plasma Nε-(Carboxymethyl)lysine Is Inversely Associated with Central Obesity and Inflammation and Significantly Explain a Part of the Central Obesity-Related Increase in Inflammation: The Hoorn and CODAM Studies	2015	Arteriosclerosis, Thrombosis, and Vascular Biology	35	12		2707	2713		26	10.1161/ATVBAHA.115.306106	https://www.scopus.com/inward/record.uri?eid=2-s2.0-84948067090&doi=10.1161%2fATVBAHA.115.306106&partnerID=40&md5=266f04218e0d141869b8eb0769eb1bdd	Department of Internal Medicine, Laboratory for Metabolism and Vascular Medicine, Maastricht University, PO Box 5800, Maastricht, 6206, Netherlands; CARIM, School for Cardiovascular Diseases, Netherlands; KEMTA, Netherlands; Department of General Surgery, School for Nutrition, Toxicology and Metabolism, Maastricht University, Netherlands; Division of Epidemiology and Biostatistics, School of Publ…	Gaens, K.H.J., Department of Internal Medicine, Laboratory for Metabolism and Vascular Medicine, Maastricht University, PO Box 5800, Maastricht, 6206, Netherlands, CARIM, School for Cardiovascular Diseases, Netherlands; Ferreira, I., CARIM, School for Cardiovascular Diseases, Netherlands, KEMTA, Netherlands, Division of Epidemiology and Biostatistics, School of Public Health, University of Queens…	Adipose tissue inflammation contributes to the development of complications, such as insulin resistance and type 2 diabetes mellitus. We previously reported that plasma levels of Nε-(carboxymethyl)lysine (CML) were decreased in obese subjects resulting from CML accumulation in adipose tissue and that this CML accumulation plays an important role in adipose tissue inflammation. The objective of th…	Advanced glycation end-products; Biomarkers; central obesity; Epidemiology; Inflammation	6 n carboxymethyllysine; antilipemic agent; biological marker; autacoid; biological marker; Lysine; N(6)-carboxymethyllysine; adipose tissue; adult; aged; Article; atherosclerosis; attenuation; body composition; body mass; body weight; cardiovascular disease; cohort analysis; confidence interval; controlled study; correlation coefficient; correlational study; disease association; dual energy X ra…												Hotamisligil, G.S., Inflammation and metabolic disorders (2006) Nature, 444, pp. 860-867; Romeo, G.R., Lee, J., Shoelson, S.E., Metabolic syndrome, insulin resistance, and roles of inflammation-mechanisms and therapeutic targets (2012) Arterioscler Thromb Vasc Biol, 32, pp. 1771-1776; Lumeng, C.N., Saltiel, A.R., Inflammatory links between obesity and metabolic disease (2011) J Clin Invest, 121, …	Schalkwijk, C.G.; Department of Internal Medicine, PO Box 5800, Netherlands; email: C.Schalkwijk@maastrichtuniversity.nl	Lippincott Williams and Wilkins	26449750	English	Arterioscler. Thromb. Vasc. Biol.	Article	Final	All Open Access, Bronze, Green	Scopus
Mirhashemi S.M., Najafi V., Raygan F., Asemi Z.	The effects of coenzyme Q10 supplementation on cardiometabolic markers in overweight type 2 diabetic patients with stable myocardial infarction: A randomized, double-blind, placebo-controlled trial	2016	ARYA Atherosclerosis	12	4		158	165		13		https://www.scopus.com/inward/record.uri?eid=2-s2.0-85008168561&partnerID=40&md5=a40fc72ae80a96cf39724090784fadaa	Research Center for Biochemistry and Nutrition in Metabolic Diseases, Kashan University of Medical Sciences, Kashan, Iran; Department of Clinical Biochemistry and Genetics, School of Medicine, Qazvin University of Medical Sciences, Qazvin, Iran; Research Center for Biochemistry and Nutrition in Metabolic Diseases, Kashan University of Medical Sciences, Kashan, Iran; Department of Cardiology, Scho…	Mirhashemi, S.M., Research Center for Biochemistry and Nutrition in Metabolic Diseases, Kashan University of Medical Sciences, Kashan, Iran, Department of Clinical Biochemistry and Genetics, School of Medicine, Qazvin University of Medical Sciences, Qazvin, Iran; Najafi, V., Research Center for Biochemistry and Nutrition in Metabolic Diseases, Kashan University of Medical Sciences, Kashan, Iran; …	BACKGROUND: Limited data are present that have assessed the effects of coenzyme Q10 (CoQ10) intake on cardiometabolic markers in type 2 diabetic patients with coronary heart disease (CHD). This study was done to determine the effects of CoQ10 administration on cardiometabolic markers in overweight diabetic patients with stable myocardial infarction. METHODS: This randomized double-blind placebo-c…	Cardiometabolic markers; Coenzyme Q10; coronary heart disease; Supplementation; Type 2 diabetes mellitus	acetylsalicylic acid; interleukin 6; lipoprotein; placebo; ubidecarenone; adult; aged; Article; body mass; controlled study; diet supplementation; double blind procedure; enzyme linked immunosorbent assay; female; glycation; heart infarction; human; hypertension; insulin treatment; ischemic heart disease; major clinical study; male; non insulin dependent diabetes mellitus; obesity; physical activ…	Kashan University of Medical Sciences	The present study was supported by a grant from the Vice-chancellor for Research, Kashan University of Medical Sciences, Iran.										Windler, E., What is the consequence of an abnormal lipid profile in patients with type 2 diabetes or the metabolic syndrome? (2005) Atheroscler Suppl, 6 (3), pp. 11-14; Candido, R., Forbes, J.M., Thomas, M.C., Thallas, V., Dean, R.G., Burns, W.C., A breaker of advanced glycation end products attenuates diabetes-induced myocardial structural changes (2003) Circ Res, 92 (7), pp. 785-792; Delbin, M…	Asemi, Z.; Research Center for Biochemistry and Nutrition in Metabolic Diseases, Iran; email: asemi_r@yahoo.com	Isfahan University of Medical Sciences(IUMS)		English	Arya Atheroscler.	Article	Final		Scopus
Subedi Y.P., Marais D., Newlands D.	Where is Nepal in the nutrition transition?	2017	Asia Pacific Journal of Clinical Nutrition	26	2		358	367		33	10.6133/apjcn.112015.10	https://www.scopus.com/inward/record.uri?eid=2-s2.0-85015149605&doi=10.6133%2fapjcn.112015.10&partnerID=40&md5=e4319279b563008755f35c660aabc4e8	College of Life Sciences and Medicine, University of Aberdeen, Aberdeen, United Kingdom; Warwick Medical School, University of Warwick, Warwick, United Kingdom; Queen Margaret University, Edinburgh, United Kingdom	Subedi, Y.P., College of Life Sciences and Medicine, University of Aberdeen, Aberdeen, United Kingdom; Marais, D., Warwick Medical School, University of Warwick, Warwick, United Kingdom; Newlands, D., Queen Margaret University, Edinburgh, United Kingdom	Background and Objective: Nutrition transition is rapid in developing countries, but Nepalese transition is relatively unknown. This study aimed to describe nutrition transition in Nepal over the past 40 years by identifying the shifts in the Nepalese diets and nutritional status and the underlying shifts associated with this. Methods and Study Design: Popkin's framework was used to identify shif…	Demographic; Economic; Epidemiology; Nepal; Nutrition transition	fat intake; sugar intake; administration and dosage; caloric intake; catering service; crop; developing country; diet; economics; fat intake; food handling; gross national product; human; income; Nepal; nutritional status; obesity; Overweight; population dynamics; sugar intake; trends; urbanization; Crops, Agricultural; Developing Countries; diet; Dietary Fats; Dietary Sucrose; Energy Intake; foo…												Popkin, B.M., Nutrition patterns and transitions (1993) Population and Development Review, 19, pp. 138-157; Milio, N., Nutrition and health: patterns and policy perspectives in food-rich countries (1989) Soc Sci Med, 29, pp. 413-423; Gordon, K.D., Evolutionary perspectives on human diet (1987) Nutritional Anthropology, , Johnson, FE. New York: Liss Pub; Dellava, J.E., Bulik, C.M., Popkin, B.M., P…	Subedi, Y.P.11 Beattie Avenue, United Kingdom; email: yagya.subedi@abdn.ac.uk	HEC Press	28244717	English	Asia Pac. J. Clin. Nutr.	Article	Final		Scopus
Ahmed H.H., Shousha W.G.H., El-Mezayen H.A., Emara I.A., Hassan M.E.	Clinical significance of procalcitonin and C-reactive protein in the prediction of cardiovascular complications in patients with type 2 diabetes mellitus	2017	Asian Journal of Pharmaceutical and Clinical Research	10	9		297	306		1	10.22159/ajpcr.2017.v10i9.19524	https://www.scopus.com/inward/record.uri?eid=2-s2.0-85029596076&doi=10.22159%2fajpcr.2017.v10i9.19524&partnerID=40&md5=ff11adba991458bf431af1cd2208ac66	Department of Hormones, National Research Centre, Giza, Egypt; Department of Biochemistry, Faculty of Science, Helwan University, Cairo, Egypt; Department of Biochemistry, National Institute of Diabetes and Endocrinology, Cairo, Egypt	Ahmed, H.H., Department of Hormones, National Research Centre, Giza, Egypt; Shousha, W.G.H., Department of Biochemistry, Faculty of Science, Helwan University, Cairo, Egypt; El-Mezayen, H.A., Department of Biochemistry, Faculty of Science, Helwan University, Cairo, Egypt; Emara, I.A., Department of Biochemistry, National Institute of Diabetes and Endocrinology, Cairo, Egypt; Hassan, M.E., Departm…	Objective: This work was delineated to assess procalcitonin (PCT) and C-reactive protein (CRP) as prognostic markers for cardiovascular complication in type 2 diabetic patients. Methods: Forty diabetic patients without cardiovascular disease (CVD), 40 diabetic patients with CVD, and 20 healthy control counterparts were participated in this study. Serum PCT and CRP levels were assayed and correlat…	C-reactive protein; Cardiovascular complications; Diabetes mellitus; Procalcitonin	advanced glycation end product; albumin; C reactive protein; cholesterol; glucose; hemoglobin A1c; high density lipoprotein cholesterol; low density lipoprotein cholesterol; microalbumin; procalcitonin; triacylglycerol; unclassified drug; adult; area under the curve; Article; blood sampling; cardiovascular disease; controlled study; diabetic patient; dyslipidemia; female; high risk patient; human…		Forty diabetic patients with CVD (cardio-diabetic group) and forty diabetic patients without evidence of CVD (diabetic group) were included in the current study. In addition, twenty healthy participants who with no history of T2DM, other endocrine dysfunctions, hyperlipidemia, hypertension, or coronary heart diseases (CHDs) were enrolled in the study and served as controls. Clinical evidence of C…										What is hemoglobin A1c? An analysis of glycated hemoglobins by electrospray ionization mass (2015) Spectrometryclin Chem J, p. 272. , International Diabetes Federation. IDF Diabetes Atlas. 7th ed. Brussels, Belgium: International Diabetes Federation; Wolfs, M.G., Hofker, M.H., Wijmenga, C., Van Haeften, T.W., Type 2 diabetes mellitus: New genetic insights will lead to new therapeutics (2009) Curr…	Ahmed, H.H.; Department of Hormones, Egypt; email: hanaaomr@yahoo.com	Innovare Academics Sciences Pvt. Ltd		English	Asian J. Pharm. Clin. Res.	Article	Final	All Open Access, Hybrid Gold	Scopus
Omae K., Kurita N., Takahashi S., Fukuma S., Yamamoto Y., Fukuhara S., The Sukagawa Study Group	Association of advanced glycation end-product accumulation with overactive bladder in community-dwelling elderly: A cross-sectional Sukagawa study	2021	Asian Journal of Urology	8	2		189	196			10.1016/j.ajur.2020.03.004	https://www.scopus.com/inward/record.uri?eid=2-s2.0-85084515115&doi=10.1016%2fj.ajur.2020.03.004&partnerID=40&md5=af6c29fda686dc93c37a79b52ad4cb71	Kyoto University, School of Public Health in the Graduate School of Medicine, Department of Healthcare Epidemiology, Yoshida Konoe-cho, Sakyo-ku, Kyoto, Japan; Fukushima Medical University, Center for Innovative Research for Communities and Clinical Excellence, 1 Hikarigaoka, Fukushima City, Fukushima, Japan; Fukushima Medical University Hospital, Department of Innovative Research and Education f…	Omae, K., Kyoto University, School of Public Health in the Graduate School of Medicine, Department of Healthcare Epidemiology, Yoshida Konoe-cho, Sakyo-ku, Kyoto, Japan, Fukushima Medical University, Center for Innovative Research for Communities and Clinical Excellence, 1 Hikarigaoka, Fukushima City, Fukushima, Japan, Fukushima Medical University Hospital, Department of Innovative Research and E…	Objective: This study aimed to evaluate the influence of advanced glycation end-product (AGE) accumulation on the prevalence and severity of overactive bladder (OAB) in community-dwelling elderly adults. Methods: We conducted a cross-sectional study involving 269 Japanese community dwellers aged ≥75 years in 2015. AGE accumulation was non-invasively measured via skin autofluorescence (SAF) values…	Advanced glycation end-products; Elderly; Overactive bladder; Skin autofluorescence; Urinary incontinence	advanced glycation end product; age; aged; Article; autofluorescence; bioaccumulation; clinical outcome; cohort analysis; community dwelling person; cross-sectional study; data analysis software; diabetes mellitus; disease severity; diurnal enuresis; female; human; hypertension; Japan; major clinical study; male; Markov chain Monte Carlo method; nocturnal enuresis; non invasive procedure; obesity…	Japan Society for the Promotion of Science	We thank the participants of the Sukagawa study, the government officers in the Department of Healthcare and Welfare, Sukagawa City who conducted the health checkups. Full details of these members are provided in the Supplemental Text S1. We also thank Naoaki Yamaga for technical support, and Editage for English language editing. Preliminary results of the present study were presented at the 47th…	We thank the participants of the Sukagawa study, the government officers in the Department of Healthcare and Welfare, Sukagawa City who conducted the health checkups. Full details of these members are provided in the Supplemental Text S1. We also thank Naoaki Yamaga for technical support, and Editage for English language editing. Preliminary results of the present study were presented at the 47th…									Viña, J., Borrás, C., Miquel, J., Theories of ageing (2007) IUBMB Life, 59, pp. 249-254; Harman, D., The free radical theory of aging (2003) Antioxidants Redox Signal, 5, pp. 557-561; Medvedev, Z.A., An attempt at a rational classification of theories of ageing (1990) Biol Rev Camb Phil Soc, 65, pp. 375-398; Ahmed, N., Advanced glycation endproducts-role in pathology of diabetic complications (20…	Kurita, N.; Fukushima Medical University, 1 Hikarigaoka, Japan; email: kuritanoriaki@gmail.com	Editorial Office of Asian Journal of Urology		English	Asian J. Urol.	Article	Final	All Open Access, Gold, Green	Scopus
Arabiyat S., Kasabri V., Al-Hiari Y., Al-Masri I., Alalawi S., Bustanji Y.	Dual glycation-inflammation modulation, DPP-IV and pancraetic lipase inhibitory potentials and antiproliferative activity of novel fluoroquinolones	2019	Asian Pacific Journal of Cancer Prevention	20	8		2503	2514		7	10.31557/APJCP.2019.20.8.2503	https://www.scopus.com/inward/record.uri?eid=2-s2.0-85071749018&doi=10.31557%2fAPJCP.2019.20.8.2503&partnerID=40&md5=86d300fad81f0440caac6b1ebf4657f9	Salt College, Al-Balqa Applied University, Salt, 19117, Jordan; School of Pharmacy, The University of Jordan, Queen Rania Street, Amman, 11942, Jordan; Department Pharmaceutical Chemistry, AlAzhar University Gaza, Palestine Territory, Palestine; Hamdi Mango Research Centre for Scientific Research, The University of Jordan, Amman, 11942, Jordan	Arabiyat, S., Salt College, Al-Balqa Applied University, Salt, 19117, Jordan; Kasabri, V., School of Pharmacy, The University of Jordan, Queen Rania Street, Amman, 11942, Jordan; Al-Hiari, Y., School of Pharmacy, The University of Jordan, Queen Rania Street, Amman, 11942, Jordan; Al-Masri, I., Department Pharmaceutical Chemistry, AlAzhar University Gaza, Palestine Territory, Palestine; Alalawi, S…	Paramount efforts by pharmaceutical industry to identify new targets for obesity-diabetes (Diabesity) pharmacological intervention have led to a number of agents developed and directed at DPP IV [dipeptidyl peptidase IV] enzyme inhibition thereby enhancing endogenous insulinotropic incretins. Besides antioxidative-antiinflammtory molecules that inhibit accumulation of advanced glycation end produ…	Colorectal cancer; DPP IV-diabesity; Fluoroquinolones; Glycation-inflammation; Obesity	antiinflammatory agent; antineoplastic agent; dipeptidyl peptidase IV; dipeptidyl peptidase IV inhibitor; enzyme inhibitor; Pancrelipase; quinolone derivative; animal; binding site; cell culture; cell proliferation; chemistry; drug effect; Glycosylation; IC50; inflammation; macrophage; molecular docking; mouse; Animals; Anti-Inflammatory Agents; Antineoplastic Agents; Binding Sites; cell prolifer…	Ministry of Higher Education, Malaysia	We are grateful for the Scientific Research Fund at the Ministry of Higher Education [SRF/MPH/1/05/2014] and the Deanship of Scientific Research and Quality Assurance at the University of Jordan [1850] for funding this work.										Al-Hiari, Y.M., Kasabri, V.N., Shakya, A.K., Fluoroquinolones: novel class of gastrointestinal dietary lipid digestion and absorption inhibitors (2014) Med Chem Res, 23, pp. 1-11; Al-Hiari, Y.M., Al-Mazari, I.S., Shakya, A.K., Darwish, R.M., Abu-Dahab, R., Synthesis and antibacterial properties of new 8-nitrofluoroquinolone derivatives (2007) Molecules, 12, pp. 1240-1258; Almasri, I.M., Taha, M.O…	Arabiyat, S.; Salt College, Jordan; email: shereen.arabiyat@bau.edu.jo	Asian Pacific Organization for Cancer Prevention	31450926	English	Asian Pac. J. Cancer Preven.	Article	Final	All Open Access, Gold, Green	Scopus
Ueno H., Koyama H., Shoji T., Monden M., Fukumoto S., Tanaka S., Otsuka Y., Mima Y., Morioka T., Mori K., Shioi A., Yamamoto H., Inaba M., Nishizawa Y.	Receptor for advanced glycation end-products (RAGE) regulation of adiposity and adiponectin is associated with atherogenesis in apoE-deficient mouse	2010	Atherosclerosis	211	2		431	436		51	10.1016/j.atherosclerosis.2010.04.006	https://www.scopus.com/inward/record.uri?eid=2-s2.0-77953525199&doi=10.1016%2fj.atherosclerosis.2010.04.006&partnerID=40&md5=69b0ee998cc034c90e7cd1346549b7f0	Department of Metabolism, Endocrinology and Molecular Medicine, Osaka City University Graduate School of Medicine, 1-4-3, Asahi-machi, Abeno-ku, Osaka 545-8585, Japan; Department of Cardiovascular Medicine, Osaka City University Graduate School of Medicine, Osaka, Japan; Department of Biochemistry and Molecular Vascular Biology, Kanazawa University Graduate School of Medical Science, Kanazawa, Ja…	Ueno, H., Department of Metabolism, Endocrinology and Molecular Medicine, Osaka City University Graduate School of Medicine, 1-4-3, Asahi-machi, Abeno-ku, Osaka 545-8585, Japan; Koyama, H., Department of Metabolism, Endocrinology and Molecular Medicine, Osaka City University Graduate School of Medicine, 1-4-3, Asahi-machi, Abeno-ku, Osaka 545-8585, Japan; Shoji, T., Department of Metabolism, Endo…	Objective: Receptor for advanced glycation end-products (RAGE) has been shown to be involved in cardiovascular diseases. We examined the involvement of RAGE in atherosclerosis under non-diabetic status, and its relation to the effect on adiposity. Methods: Apolipoprotein E (apoE) -/-RAGE +/+ or apoE -/-RAGE -/- mice were fed with an atherogenic diet or the standard chow diet. Adiposity was determ…	Adiponectin; Atherosclerosis; Obesity	adiponectin; advanced glycation end product receptor; apolipoprotein E; cholesterol; glucose; tumor necrosis factor alpha; adipocyte; animal cell; animal experiment; animal model; animal tissue; aorta atherosclerosis; Article; atherogenesis; Diet, Atherogenic; atherosclerotic plaque; body fat; cell size; cholesterol blood level; controlled study; disease course; endothelium cell; epididymis fat; …	Ministry of Education, Culture, Sports, Science and Technology	This study was supported by a Grant-in-Aid for Scientific Research ( 20591067 to H.K.) from Ministry of education, Culture, Sports, Science and Technology, Japan .										Dyer, D.G., Dunn, J.A., Thorpe, S.R., Accumulation of Maillard reaction products in skin collagen in diabetes and aging (1993) J Clin Invest, 91, pp. 2463-2469; Miyata, T., Kurokawa, K., Van Ypersele De Strihou, C., Advanced glycation and lipoxidation end products: role of reactive carbonyl compounds generated during carbohydrate and lipid metabolism (2000) J Am Soc Nephrol, 11, pp. 1744-1752; Ha…	Koyama, H.; Department of Metabolism, 1-4-3, Asahi-machi, Abeno-ku, Osaka 545-8585, Japan; email: hidekoyama@med.osaka-cu.ac.jp		20435311	English	Atherosclerosis	Article	Final		Scopus
Zhang X., Liu J.J., Sum C.F., Ying Y.L., Tavintharan S., Ng X.W., Low S., Lee S.B.M., Tang W.E., Lim S.C.	Ethnic disparity in central arterial stiffness and its determinants among Asians with type 2 diabetes	2015	Atherosclerosis	242	1		22	28		14	10.1016/j.atherosclerosis.2015.06.019	https://www.scopus.com/inward/record.uri?eid=2-s2.0-84936123290&doi=10.1016%2fj.atherosclerosis.2015.06.019&partnerID=40&md5=e6ba92169d674059d8286820c9061ed2	Clinical Research Unit, Khoo Teck Puat Hospital, Singapore, 768828, Singapore; Diabetes Centre, Khoo Teck Puat Hospital, Singapore, 768828, Singapore; Department of Medicine, Khoo Teck Puat Hospital, Singapore, 768828, Singapore; National Healthcare Group Polyclinics, Singapore, 138543, Singapore	Zhang, X., Clinical Research Unit, Khoo Teck Puat Hospital, Singapore, 768828, Singapore; Liu, J.J., Clinical Research Unit, Khoo Teck Puat Hospital, Singapore, 768828, Singapore; Sum, C.F., Diabetes Centre, Khoo Teck Puat Hospital, Singapore, 768828, Singapore, Department of Medicine, Khoo Teck Puat Hospital, Singapore, 768828, Singapore; Ying, Y.L., Department of Medicine, Khoo Teck Puat Hospit…	Objective: We previously reported ethnic disparity in adverse outcomes among Asians with type 2 diabetes (T2DM) in Singapore. Central arterial stiffness can aggravate systemic vasculopathy by propagating elevated systolic and pulse pressures forward, thereby accentuating global vascular injury. We aim to study ethnic disparity in central arterial stiffness and its determinants in a multi-ethnic T…	Arterial stiffness; Augmentation index; Pulse wave velocity; Type 2 diabetes	advanced glycation end product; albumin; angiotensin receptor antagonist; creatinine; dipeptidyl carboxypeptidase inhibitor; fibric acid derivative; glucose; hemoglobin A1c; high density lipoprotein cholesterol; hydroxymethylglutaryl coenzyme A reductase inhibitor; insulin; low density lipoprotein cholesterol; metformin; sulfonylurea; triacylglycerol; advanced glycation end product; antidiabetic …		This work was supported by Singapore National Medical Research Council Grant PPG/AH(KTPH)/2011. The funder has no role in study design, data collection, analysis, interpretation and manuscript writing.										Shaw, J.E., Sicree, R.A., Zimmet, P.Z., Global estimates of the prevalence of diabetes for 2010 and 2030 (2010) Diabetes Res. Clin. Pract., 87, pp. 4-14; Ramachandran, A., Snehalatha, C., Shetty, A.S., Nanditha, A., Trends in prevalence of diabetes in Asian countries (2012) World J. diabetes, 3, pp. 110-117; Phan, T.P., Alkema, L., Tai, E.S., Tan, K.H., Yang, Q., Lim, W.Y., Teo, Y.Y., Cook, A.R.,…	Lim, S.C.; Diabetes Center, 90 Yishun Central, Singapore; email: lim.su.chi@alexandrahealth.com.sg	Elsevier Ireland Ltd	26162317	English	Atherosclerosis	Article	Final		Scopus
Sjögren P., Basta G., de Caterina R., Rosell M., Basu S., Silveira A., de Faire U., Vessby B., Hamsten A., Hellenius M.-L., Fisher R.M.	Markers of endothelial activity are related to components of the metabolic syndrome, but not to circulating concentrations of the advanced glycation end-product Nε-carboxymethyl-lysine in healthy Swedish men	2007	Atherosclerosis	195	2		e168	e175		13	10.1016/j.atherosclerosis.2007.06.003	https://www.scopus.com/inward/record.uri?eid=2-s2.0-36049011351&doi=10.1016%2fj.atherosclerosis.2007.06.003&partnerID=40&md5=4670c79a0d3e21f3967ae773954d9afa	Atherosclerosis Research Unit, Department of Medicine, Karolinska Institutet, Stockholm, Sweden; CNR Institute of Clinical Physiology, Pisa, Italy; Division of Cardiovascular Epidemiology, Institute of Environmental Medicine, Karolinska Institutet, Stockholm, Sweden; Department of Public Health and Caring Sciences, University of Uppsala, Sweden; Center for Family and Community Medicine, Karolinsk…	Sjögren, P., Atherosclerosis Research Unit, Department of Medicine, Karolinska Institutet, Stockholm, Sweden; Basta, G., CNR Institute of Clinical Physiology, Pisa, Italy; de Caterina, R., CNR Institute of Clinical Physiology, Pisa, Italy; Rosell, M., Division of Cardiovascular Epidemiology, Institute of Environmental Medicine, Karolinska Institutet, Stockholm, Sweden; Basu, S., Department of Pub…	Endothelial function is considered important in the development of cardiovascular diseases and type 2 diabetes. Circulating advanced glycation end-products (AGEs) and dietary components have been shown to affect endothelial function in type 2 diabetics, but determinants of endothelial function in a non-diabetic population are more poorly investigated. Therefore, we investigated relationships betw…	Adhesion molecules; AGE; Cardiovascular disease; Diet; Endothelium; Metabolic syndrome	6 n carboxymethyllysine; endothelial leukocyte adhesion molecule 1; intercellular adhesion molecule 1; vascular cell adhesion molecule 1; von Willebrand factor; adult; alcohol consumption; Article; caloric intake; clinical feature; controlled study; dietary intake; endothelium; human; major clinical study; male; metabolic syndrome X; oxidative stress; priority journal; Sweden; Alcohol Drinking; B…	Forskningsrådet för Arbetsliv och Socialvetenskap; Stockholms Läns Landsting; Vetenskapsrådet	This study was supported by grants from the Swedish Heart and Lung Foundation, the Swedish Research Council (project 15352), the Swedish Nutrition Foundation, the Swedish Diabetes Association, the Geriatric Foundation, the Swedish Dairy Association, the Stockholm County Council, the Swedish Council for Working Life and Social Research and the Swedish Society for Medicine.										Furchgott, R.F., Zawadzki, J.V., The obligatory role of endothelial cells in the relaxation of arterial smooth muscle by acetylcholine (1980) Nature, 288, pp. 373-376; Singhal, A., Endothelial dysfunction: role in obesity-related disorders and the early origins of CVD (2005) Proc Nutr Soc, 64, pp. 15-22; Blann, A.D., Assessment of endothelial dysfunction: focus on atherothrombotic disease (2003) …	Fisher, R.M.; Atherosclerosis Research Unit, , Stockholm, Sweden; email: rachel.fisher@ki.se		17655851	English	Atherosclerosis	Article	Final		Scopus
Toumbourou J.W., Olsson C.A., Rowland B., Renati S., Hallam B.	Health psychology intervention in key social environments to promote adolescent health	2014	Australian Psychologist	49	2		66	74		15	10.1111/ap.12043	https://www.scopus.com/inward/record.uri?eid=2-s2.0-84897756295&doi=10.1111%2fap.12043&partnerID=40&md5=7a68e40196956af6c59e9e4b5ed52ade	Prevention Sciences, School of Psychology and Centre for Mental Health and Wellbeing Research, Deakin University, Australia; Department of Psychology, KBP College and Institute for Child and Adolescent Health Research, India	Toumbourou, J.W., Prevention Sciences, School of Psychology and Centre for Mental Health and Wellbeing Research, Deakin University, Australia; Olsson, C.A., Prevention Sciences, School of Psychology and Centre for Mental Health and Wellbeing Research, Deakin University, Australia; Rowland, B., Prevention Sciences, School of Psychology and Centre for Mental Health and Wellbeing Research, Deakin Un…	Although important challenges remain, advances in psychological theory and practice have made significant contributions to preventing and reducing adolescent health problems in Australia and in other nations. This article reviews current approaches and advances within the field of health psychology, and their contribution to the prevention of high priority adolescent health problems and to adoles…	Adolescent; Health promotion; Health psychology; Public health; Review													Aos, S., Lee, S., Drake, E., Pennucci, A., Klima, T., Miller, M., Burley, M., (2011) Return on investment: Evidence-based options to improve statewide outcomes (document no. 11-07-1201), , Olympia, WA: Washington State Institute for Public Policy; (2008) Making progress: The health, development and wellbeing of Australia's children and young people, , Australian Institute of Health and Welfare. C…	Toumbourou, J.W.; Deakin University, Geelong Waterfront Campus, PO Box 20001, Geelong, Vic. 3220, Australia; email: john.toumbourou@deakin.edu.au			English	Aust. Psychol.	Article	Final		Scopus
Miles B., Yang W., Dezsi G., Sokolenko E., Gomes F.M.M., Jupp B., Hill R., Hudson M., Jones N.C.	High sucrose diet does not impact spatial cognition in rats using advanced touchscreen technology	2022	Behavioural Brain Research	418		113665					10.1016/j.bbr.2021.113665	https://www.scopus.com/inward/record.uri?eid=2-s2.0-85118978452&doi=10.1016%2fj.bbr.2021.113665&partnerID=40&md5=492af9e2ffcaad81478d3e1cf0a53fb6	Department of Neuroscience, Central Clinical School, Monash University, The Alfred Hospital, Melbourne, VIC 3004, Australia; Department of Medicine (Royal Melbourne Hospital), University of Melbourne, Parkville, VIC 3052, Australia; Department of Psychiatry, School of Clinical Sciences at Monash Health, Monash Medical Centre, Monash University, Clayton, VIC 3168, Australia	Miles, B., Department of Neuroscience, Central Clinical School, Monash University, The Alfred Hospital, Melbourne, VIC 3004, Australia; Yang, W., Department of Neuroscience, Central Clinical School, Monash University, The Alfred Hospital, Melbourne, VIC 3004, Australia; Dezsi, G., Department of Neuroscience, Central Clinical School, Monash University, The Alfred Hospital, Melbourne, VIC 3004, Aus…	Introduction: Western diets, including those consisting of saturated fats, simple sugars and processed foods, is rising at an unprecedented rate. These lead to obesity and metabolic diseases, and possibly cognitive deficits. Exploring this, recent studies demonstrate marked impairment in spatial learning in rodents exposed to high-sugar diets. We utilised advanced touchscreen technology to assess…	Automated touchscreen; Cognition; High-sugar diet; Spatial learning; Visual discrimination	sucrose; animal experiment; Article; caloric intake; cognition; controlled study; high-sucrose diet; male; motivation; nonhuman; operant conditioning; perseveration; processing speed; rat; reversal learning; reward; spatial cognition; spatial discrimination; spatial learning; visual discrimination		None.										Haslam, D.W., James, W.P., Obesity (2005) Lancet, 366 (9492), pp. 1197-1209; Duffey, K.J., Popkin, B.M., Shifts in patterns and consumption of beverages between 1965 and 2002 (2007) Obesity (Silver Spring), 15 (11), pp. 2739-2747; Tappy, L., Q&A: ‘toxic’ effects of sugar: should we be afraid of fructose? (2012) BMC Biol., 10, p. 42; Popkin, B.M., Nielsen, S.J., The sweetening of the world's diet …	Jones, N.C.; Department of Neuroscience, 99 Commercial Road, Australia; email: Nigel.Jones@monash.edu	Elsevier B.V.	34767903	English	Behav. Brain Res.	Article	Final		Scopus
Himat A.S., Gautam S., Chavez Garcia J.P., Vidrio-Sahagún A.X., Liu Z., Bressler D., Vasanthan T.	Starch-based novel ingredients for low glycemic food formulation	2021	Bioactive Carbohydrates and Dietary Fibre	26		100275					10.1016/j.bcdf.2021.100275	https://www.scopus.com/inward/record.uri?eid=2-s2.0-85111192811&doi=10.1016%2fj.bcdf.2021.100275&partnerID=40&md5=78aeb4aa8d2ad5398b175efe926b357f	Department of Agricultural, Food and Nutritional Science, University of Alberta, Alberta, Edmonton T6G 2P5, Canada	Himat, A.S., Department of Agricultural, Food and Nutritional Science, University of Alberta, Alberta, Edmonton T6G 2P5, Canada; Gautam, S., Department of Agricultural, Food and Nutritional Science, University of Alberta, Alberta, Edmonton T6G 2P5, Canada; Chavez Garcia, J.P., Department of Agricultural, Food and Nutritional Science, University of Alberta, Alberta, Edmonton T6G 2P5, Canada; Vidri…	The demand for ultra-processed food products is directly related to people's rapidly changing habits and diet. This transition and the associated detrimental health issues have triggered global health authorities to raise the concern of increasing more fibre, physiologically functional foods, and ingredients into western diets. Human endogenous enzymes can readily digest ultra-processed starch-co…	Commercial overview; Dietary fibre; Digestion mechanism; Glycemic response; Regulatory status; Starch-derived ingredients	cyclodextrin; dextrin; enzyme; food ingredient; isomaltooligosaccharide; maltodextrin; polydextrose; resistant starch; starch; unclassified drug; Article; carbohydrate synthesis; consumer; dietary fiber; food control; food industry; food processing; functional food; glycemic control; glycemic index; human; manufacturing; nonhuman; ultra-processed food	Natural Sciences and Engineering Research Council of Canada; Instituto Tecnológico y de Estudios Superiores de Occidente, Universidad Jesuita de Guadalajara	This work was supported by the Discovery Grant to Dr. Thava Vasanthan ( RGPN 2018–06158 ) by the Natural Sciences and Engineering Research Council (NSERC) of Canada. The University of Guadalajara funded the fourth author of this paper.	This work was supported by the Discovery Grant to Dr. Thava Vasanthan (RGPN 2018?06158) by the Natural Sciences and Engineering Research Council (NSERC) of Canada. The University of Guadalajara funded the fourth author of this paper.									Adam-Perrot, A., Gutton, L., Sanders, L., Bouvier, S., Combe, C., Van Den Abbeele, R., Resistant starch and starch-derived oligosaccharides as prebiotics (2009) Prebiotics and Probiotics Science and Technology, pp. 259-291; Agama-Acevedo, E., Islas-Hernández, J.J., Pacheco-Vargas, G., Osorio-Díaz, P., Bello-Pérez, L.A., Starch digestibility and glycemic index of cookies partially substituted with…	Vasanthan, T.; Department of Agricultural, Canada; email: tv3@ualberta.ca	Elsevier Ltd		English	Bioact. Carbohydr. Dietary Fibre	Article	Final		Scopus
Patterson S.A., Deep G., Brinkley T.E.	Detection of the receptor for advanced glycation endproducts in neuronally-derived exosomes in plasma	2018	Biochemical and Biophysical Research Communications	500	4		892	896		7	10.1016/j.bbrc.2018.04.181	https://www.scopus.com/inward/record.uri?eid=2-s2.0-85046353911&doi=10.1016%2fj.bbrc.2018.04.181&partnerID=40&md5=af60db8f70a564b31b53743a0b90dfc0	Department of Cancer Biology, Section on Gerontology and Geriatric Medicine, Wake Forest School of Medicine, Winston-Salem, NC, United States; Department of Internal Medicine, Section on Gerontology and Geriatric Medicine, Wake Forest School of Medicine, Winston-Salem, NC, United States	Patterson, S.A., Department of Cancer Biology, Section on Gerontology and Geriatric Medicine, Wake Forest School of Medicine, Winston-Salem, NC, United States; Deep, G., Department of Cancer Biology, Section on Gerontology and Geriatric Medicine, Wake Forest School of Medicine, Winston-Salem, NC, United States; Brinkley, T.E., Department of Internal Medicine, Section on Gerontology and Geriatric …	Exosomes are nanovesicles that participate in cell-to-cell communication and are secreted by a variety of cells including neurons. Recent studies suggest that neuronally-derived exosomes are detectable in plasma and that their contents likely reflect expression of various biomarkers in brain tissues. The receptor for advanced glycation endproducts (RAGE) has been implicated in the pathophysiology…	Cognition; Exosomes; Receptor for advanced glycation end-products	advanced glycation end product receptor; bacterial protein; mitogen activated protein kinase; MOK protein, human; nerve cell adhesion molecule L1; protein binding; Sepharose; streptavidin-agarose; tumor antigen; age; aged; Article; body mass; clinical article; cognition; controlled study; exosome; female; human; human cell; male; nerve cell; obesity; priority journal; protein expression; analogs …	National Institutes of Health; National Cancer Institute; National Institute of General Medical Sciences; Alzheimer's Association	This research was supported by the Alzheimer's Association (grant number NIRGD-396460 ) and the National Institutes of Health (grant numbers R21-CA199628 and R25-GM064249 ). The funding sources had no involvement in the study design; collection, analysis, and interpretation of data; or in the writing of this manuscript.										Burstein, A.H., Grimes, I., Galasko, D.R., Aisen, P.S., Sabbagh, M., Mjalli, A.M., Effect of TTP488 in patients with mild to moderate Alzheimer's disease (2014) BMC Neurol., 14, p. 12; Sabbagh, M.N., Agro, A., Bell, J., Aisen, P.S., Schweizer, E., Galasko, D., PF-04494700, an oral inhibitor of receptor for advanced glycation end products (RAGE), in Alzheimer disease (2011) Alzheimer Dis. Assoc. D…	Brinkley, T.E.; Sticht Center for Healthy Aging and Alzheimer's Prevention, United States; email: tbrinkle@wakehealth.edu	Elsevier B.V.	29702093	English	Biochem. Biophys. Res. Commun.	Article	Final	All Open Access, Green	Scopus
Sekimoto R., Kishida K., Nakatsuji H., Nakagawa T., Funahashi T., Shimomura I.	High circulating levels of S100A8/A9 complex (calprotectin) in male Japanese with abdominal adiposity and dysregulated expression of S100A8 and S100A9 in adipose tissues of obese mice	2012	Biochemical and Biophysical Research Communications	419	4		782	789		33	10.1016/j.bbrc.2012.02.102	https://www.scopus.com/inward/record.uri?eid=2-s2.0-84858752110&doi=10.1016%2fj.bbrc.2012.02.102&partnerID=40&md5=f24b92559400627cf0e692535db8d2b6	Department of Metabolic Medicine, Graduate School of Medicine, Osaka University, Osaka, Japan; Department of Metabolism and Atherosclerosis, Graduate School of Medicine, Osaka University, Osaka, Japan; Hitachi Ltd., Hitachi Health Care Center, Hitachi, Ibaraki, Japan	Sekimoto, R., Department of Metabolic Medicine, Graduate School of Medicine, Osaka University, Osaka, Japan; Kishida, K., Department of Metabolic Medicine, Graduate School of Medicine, Osaka University, Osaka, Japan, Department of Metabolism and Atherosclerosis, Graduate School of Medicine, Osaka University, Osaka, Japan; Nakatsuji, H., Department of Metabolic Medicine, Graduate School of Medicin…	S100A8/A9 complex, calprotectin, which serves as an endogenous ligand for immune pathways, is associated with atherosclerosis. These proteins are reported to have several functions such as activating NADPH oxidase, binding toll-like receptor 4 and associated with the receptor for advanced glycation end-products. We recently reported S100A8 mRNA was highly expressed in mouse white adipose tissues …	Adiposity; Calprotectin; S100A8; S100A9	adiponectin; advanced glycation end product receptor; calgranulin; calgranulin A; calgranulin B; messenger RNA; serum amyloid A; serum amyloid A 3 protein; toll like receptor 4; unclassified drug; abdominal obesity; adult; aged; animal cell; animal experiment; animal model; animal tissue; Article; body mass; controlled study; epididymis fat; human; intraabdominal fat; Japanese; leukocyte count; m…												Ravasi, T., Hsu, K., Goyette, J., Probing the S100 protein family through genomic and functional analysis (2004) Genomics, 84, pp. 10-22; Ehrchen, J.M., Sunderkötter, C., Foell, D., The endogenous Toll-like receptor 4 agonist S100A8/S100A9 (calprotectin) as innate amplifier of infection, autoimmunity, and cancer (2009) J. Leukoc. Biol., 86, pp. 557-566; Frosch, M., Strey, A., Vogl, T., Myeloid-re…	Kishida, K.; Department of Metabolism and Atherosclerosis, 2-2 B-5, Yamada-oka, Suita, Osaka 565 0871, Japan; email: kkishida@imed2.med.osaka-u.ac.jp		22390934	English	Biochem. Biophys. Res. Commun.	Article	Final		Scopus
Son K.H., Son M., Ahn H., Oh S., Yum Y., Choi C.H., Park K.Y., Byun K.	Age-related accumulation of advanced glycation end-products-albumin, S100β, and the expressions of advanced glycation end product receptor differ in visceral and subcutaneous fat	2016	Biochemical and Biophysical Research Communications	477	2		271	276		10	10.1016/j.bbrc.2016.06.056	https://www.scopus.com/inward/record.uri?eid=2-s2.0-84976604864&doi=10.1016%2fj.bbrc.2016.06.056&partnerID=40&md5=b0bc5596c6b4f7ad6011f77adff2c11b	Department of Thoracic and Cardiovascular Surgery, Gachon University Gil Medical Center, Gachon University, Incheon, South Korea; Department of Anatomy and Cell Biology, Gachon University Graduate School of Medicine, Incheon, South Korea; Functional Cellular Networks Laboratory, Lee Gil Ya Cancer and Diabetes Institute, Gachon University, Incheon, South Korea	Son, K.H., Department of Thoracic and Cardiovascular Surgery, Gachon University Gil Medical Center, Gachon University, Incheon, South Korea; Son, M., Department of Anatomy and Cell Biology, Gachon University Graduate School of Medicine, Incheon, South Korea, Functional Cellular Networks Laboratory, Lee Gil Ya Cancer and Diabetes Institute, Gachon University, Incheon, South Korea; Ahn, H., Functio…	Visceral fat induces more inflammation by activating macrophages than subcutaneous fat, and inflammation is an underlying feature of the pathogeneses of various diseases, including cardiovascular disease and diabetes. Advanced glycation end products (AGEs), S100β, and their receptors, the receptor for advanced glycation end products (RAGE), lead to macrophage activation. However, little informati…	Old aged rat; RAGE ligands; Subcutaneous fat; Visceral fat	advanced glycation end product; advanced glycation end product albumin; advanced glycation end product receptor; albumin; cholesterol; immunoglobulin enhancer binding protein; low density lipoprotein; messenger RNA; protein S100B; tumor necrosis factor alpha; unclassified drug; very low density lipoprotein; advanced glycation end product; advanced glycation end product receptor; advanced glycatio…	Gachon University	This work was supported by the Gachon University research fund (2013) (#GCU-2013-M052 ).										Ibrahim, M.M., Subcutaneous and visceral adipose tissue: structural and functional differences (2010) Obes. Rev. off. J. Int. Assoc. Study Obes., 11, pp. 11-18; Bruun, J.M., Lihn, A.S., Pedersen, S.B., Richelsen, B., Monocyte chemoattractant protein-1 release is higher in visceral than subcutaneous human adipose tissue (AT): implication of macrophages resident in the AT (2005) J. Clin. Endocrinol…	Byun, K.; Department of Anatomy and Cell Biology, South Korea; email: khbyun1@gachon.ac.kr	Elsevier B.V.	27301641	English	Biochem. Biophys. Res. Commun.	Article	Final		Scopus
Abdullah A.A., Barwary N.J.A.	Advanced Glycation End Products in Rheumatoid Arthritis Patients	2021	Biochemical and Cellular Archives	21	1		1895	1899				https://www.scopus.com/inward/record.uri?eid=2-s2.0-85104778496&partnerID=40&md5=12806c1c65369d7a1afa595f8c2db1b7	Department of MLT, Erbil Technical Health College, Erbil Polytechnic University, Iraq	Abdullah, A.A., Department of MLT, Erbil Technical Health College, Erbil Polytechnic University, Iraq; Barwary, N.J.A., Department of MLT, Erbil Technical Health College, Erbil Polytechnic University, Iraq	Advanced glycation end products (AGEs) are formed and can accumulate during chronic inflammation and it may be present in patients with rheumatoid arthritis (RA). Rheumatic diseases are autoimmune, systemic inflammatory and degenerative diseases that primarily affect connective tissues. Sixty RA patients who already diagnosed previously by rheumatologists and considered them as a positive case of…	Advanced glycation end products; Rheumatoid arthritis	advanced glycation end product; C reactive protein; cyclic citrullinated peptide antibody; rheumatoid factor; adult; aged; Article; body mass; controlled study; diagnostic test accuracy study; enzyme linked immunosorbent assay; female; human; major clinical study; male; obesity; protein expression; questionnaire; receiver operating characteristic; rheumatoid arthritis												Amin, M N, Mosa, A A, EL-Shishtawy, M M, Clinical study of advanced glycation end products in egyptian diabetic obese and non-obese patients (2011) Int. J. Biomed Sci, 7, pp. 191-200; Atzeni, F, Talotta, R, Masala, I F, Bongiovanni, S, Boccassini, L, Sarzi-Puttini, P, Biomarkers in Rheumatoid Arthritis (2017) Isr. Med. Assoc. J, 19, pp. 512-516; Bayarsaikhan, E, Bayarsaikhan, D, Lee, J, Son, M, O…	Abdullah, A.A.; Department of MLT, Iraq; email: drnihadkhalawe@gmail.com	Connect Journal		English	Biochem. Cell. Arch.	Article	Final		Scopus
Wuenschell G.E., Tamae D., Cercillieux A., Yamanaka R., Yu C., Termini J.	Mutagenic potential of DNA glycation: Miscoding by (R)- and (S)-N 2-(1-carboxyethyl)2′-deoxyguanosine	2010	Biochemistry	49	9		1814	1821		27	10.1021/bi901924b	https://www.scopus.com/inward/record.uri?eid=2-s2.0-77749286454&doi=10.1021%2fbi901924b&partnerID=40&md5=6efb2eb4a8a5d074adb1fdf23a55df0c	Department of Molecular Medicine, Beckman Research Institute of the City of Hope, 1500 Duarte Road, Duarte, CA 91010, United States; Irell and Manella Graduate School of Biological Sciences, Beckman Research Institute of the City of Hope, 1500 Duarte Road, Duarte, CA 91010, United States	Wuenschell, G.E., Department of Molecular Medicine, Beckman Research Institute of the City of Hope, 1500 Duarte Road, Duarte, CA 91010, United States; Tamae, D., Department of Molecular Medicine, Beckman Research Institute of the City of Hope, 1500 Duarte Road, Duarte, CA 91010, United States, Irell and Manella Graduate School of Biological Sciences, Beckman Research Institute of the City of Hope…	Elevated circulating glucose resulting from complications of obesity and metabolic disease can result in the accumulation of advanced glycation end products (AGEs) of proteins, lipids, and DNA. The formation of DNA-AGEs assumes particular importance as these adducts may contribute to genetic instability and elevated cancer risk associated with metabolic disease. The principal DNA-AGE, N2-(1-carbo…		Glycation End Products, Advanced; Base-pairing; cancer risk; Decomposition products; Genetic instability; glycation; In-vivo; Metabolic disease; methylglyoxal; Primer extension; Steady-state kinetics; Thermus aquaticus; Triphosphate; Biomolecules; Genes; glucose; Isomers; metabolism; Oligonucleotides; Polymers; DNA; deoxyguanosine derivative; DNA; glucose; methylglyoxal; n 2 (1 carboxyethyl) 2' d…	National Cancer Institute; National Institute of General Medical Sciences											Thornalley, P.J., Battah, S., Ahmed, N., Karachalias, N., Agalou, S., Babaei-Jadidi, R., Dawnay, A., Quantitative screening of advanced glycation endproducts in cellular and extracellular proteins by tandem mass spectrometry (2003) Biochemical Journal, 375 (3), pp. 581-592. , DOI 10.1042/BJ20030763; Nakagawa, K., Oak, J.-H., Higuchi, O., Tsuzuki, T., Oikawa, S., Otani, H., Mune, M., Miyazawa, T.,…	Termini, J.; Department of Molecular Medicine, 1500 Duarte Road, Duarte, CA 91010, United States; email: jtermini@coh.org		20143879	English	Biochemistry	Article	Final	All Open Access, Green	Scopus
Pugazhenthi S., Qin L., Reddy P.H.	Common neurodegenerative pathways in obesity, diabetes, and Alzheimer's disease	2017	Biochimica et Biophysica Acta - Molecular Basis of Disease	1863	5		1037	1045		206	10.1016/j.bbadis.2016.04.017	https://www.scopus.com/inward/record.uri?eid=2-s2.0-84971597460&doi=10.1016%2fj.bbadis.2016.04.017&partnerID=40&md5=1bdfc4f9dd113902cc19a65ce68b0815	Section of Endocrinology, Veterans Affairs Medical Center, Denver, CO, United States; Department of Medicine, University of Colorado — Denver, Aurora, CO, United States; Garrison Institute on Aging, Texas Tech University Health Sciences Center, Lubbock, TX, United States	Pugazhenthi, S., Section of Endocrinology, Veterans Affairs Medical Center, Denver, CO, United States, Department of Medicine, University of Colorado — Denver, Aurora, CO, United States; Qin, L., Section of Endocrinology, Veterans Affairs Medical Center, Denver, CO, United States; Reddy, P.H., Garrison Institute on Aging, Texas Tech University Health Sciences Center, Lubbock, TX, United States	Cognitive decline in chronic diabetic patients is a less investigated topic. Diabetes and obesity are among the modifiable risk factors for Alzheimer's disease (AD), the most common form of dementia. Studies have identified several overlapping neurodegenerative mechanisms, including oxidative stress, mitochondrial dysfunction, and inflammation that are observed in these disorders. Advanced glycat…	Advanced glycation end products; Alzheimer's disease; Diabetes; Inflammation; Mitochondria; Obesity; Oxidative stress	advanced glycation end product; advanced glycation end product receptor; Alzheimer disease; animal; blood brain barrier; Brain; complication; diabetes mellitus; diabetic complication; human; inflammation; metabolism; mitochondrion; obesity; oxidative stress; pathology; Alzheimer disease; Animals; Blood-Brain Barrier; Brain; Diabetes Complications; diabetes mellitus; Glycation End Products, Advanc…	National Institutes of Health; National Institute on Aging	Work presented in this article is supported by Merit Review grant ( NEUD-004-07F ) from the Veterans Administration (to S.P) and NIH grants ( AG042178 and AG047812 ) and the Garrison Family Foundation (to P.H.R).										Wild, S., Roglic, G., Green, A., Sicree, R., King, H., Global prevalence of diabetes: estimates for the year 2000 and projections for 2030 (2004) Diabetes Care, 27, pp. 1047-1053; Kelly, T., Yang, W., Chen, C.S., Reynolds, K., He, J., Global burden of obesity in 2005 and projections to 2030 (2008) Int. J. Obes., 32, pp. 1431-1437; Whitmer, R.A., Gustafson, D.R., Barrett-Connor, E., Haan, M.N., Gu…	Pugazhenthi, S.; Department of Medicine, Anschutz Medical Campus, Mail Stop 8106, 12801 E 17th Ave, United States; email: subbiah.pugazhenthi@ucdenver.edu	Elsevier B.V.	27156888	English	Biochim. Biophys. Acta Mol. Basis Dis.	Article	Final	All Open Access, Bronze, Green	Scopus
López-Díez R., Shekhtman A., Ramasamy R., Schmidt A.M.	Cellular mechanisms and consequences of glycation in atherosclerosis and obesity	2016	Biochimica et Biophysica Acta - Molecular Basis of Disease	1862	12		2244	2252		42	10.1016/j.bbadis.2016.05.005	https://www.scopus.com/inward/record.uri?eid=2-s2.0-84973922637&doi=10.1016%2fj.bbadis.2016.05.005&partnerID=40&md5=c2b974a7a2fc4a47eac2be1ae77e453a	Diabetes Research Program, Division of Endocrinology, Department of Medicine, NYU Langone Medical Center, New York, NY 10016, United States; Department of Chemistry, University at Albany, State University of New York, 1400 Washington Avenue, Albany, NY 12222, United States	López-Díez, R., Diabetes Research Program, Division of Endocrinology, Department of Medicine, NYU Langone Medical Center, New York, NY 10016, United States; Shekhtman, A., Department of Chemistry, University at Albany, State University of New York, 1400 Washington Avenue, Albany, NY 12222, United States; Ramasamy, R., Diabetes Research Program, Division of Endocrinology, Department of Medicine, N…	Post-translational modification of proteins imparts diversity to protein functions. The process of glycation represents a complex set of pathways that mediates advanced glycation endproduct (AGE) formation, detoxification, intracellular disposition, extracellular release, and induction of signal transduction. These processes modulate the response to hyperglycemia, obesity, aging, inflammation, an…	Atherosclerosis; Diabetes; Glycation; Obesity; Receptor for advanced glycation end products; Theraepeutics	advanced glycation end product; advanced glycation end product receptor; biological marker; glyoxalase; animal experiment; animal model; Article; atherosclerosis; cardiometabolic risk; cell function; diabetes mellitus; glycation; macrophage; monocyte; mouse; nonhuman; obesity; priority journal; protein processing; protein targeting; vascular disease	National Institutes of Health; American Diabetes Association; Juvenile Diabetes Research Foundation United States of America	The authors gratefully acknowledge Ms. Latoya Woods for her excellent assistance in the preparation of this manuscript. This work was supported by the National Institutes of Health ( 1R24DK103032 ; P01HL60901 ; 1R01HL118565 ), the JDRF ( 4-2011-25 (RAGE Signal Transduction: Novel Treatments for T1D)) and the American Diabetes Association ( 1-15-MI-14 (ADA Minority Fellowship)).										Reddy, S., Bichler, J., Wells-Knecht, K.J., Thorpe, S.R., Baynes, J.W., N epsilon-(carboxymethyl)lysine is a dominant advanced glycation end product (AGE) antigen in tissue proteins (1995) Biochemistry, 34, pp. 10872-10878; Dyer, D.G., Dunn, J.A., Thorpe, S.R., Bailie, K.E., Lyons, T.J., McCance, D.R., Baynes, J.W., Accumulation of Maillard reaction products in skin collagen in diabetes and aging…	Schmidt, A.M.; Division of Endocrinology, 550 First Avenue, Smilow 901C, United States; email: annmarie.schmidt@nyumc.org	Elsevier B.V.		English	Biochim. Biophys. Acta Mol. Basis Dis.	Article	Final	All Open Access, Bronze, Green	Scopus
Ciapaite J., Bakker S.J.L., Van Eikenhorst G., Wagner M.J., Teerlink T., Schalkwijk C.G., Fodor M., Ouwens D.M., Diamant M., Heine R.J., Westerhoff H.V., Krab K.	Functioning of oxidative phosphorylation in liver mitochondria of high-fat diet fed rats	2007	Biochimica et Biophysica Acta - Molecular Basis of Disease	1772	3		307	316		41	10.1016/j.bbadis.2006.10.018	https://www.scopus.com/inward/record.uri?eid=2-s2.0-33847035140&doi=10.1016%2fj.bbadis.2006.10.018&partnerID=40&md5=c39d71f707274350cd571f234561a8a3	Department of Molecular Cell Physiology, Institute for Molecular Cell Biology, Faculty of Earth and Life Sciences, Amsterdam, Netherlands; Department of Internal Medicine, University of Groningen, University Medical Center Groningen, Groningen, Netherlands; Department of Clinical Chemistry, Institute for Cardiovascular Research, VU University Medical Center, Amsterdam, Netherlands; Department of …	Ciapaite, J., Department of Molecular Cell Physiology, Institute for Molecular Cell Biology, Faculty of Earth and Life Sciences, Amsterdam, Netherlands, Centre of Environmental Research, Faculty of Nature Sciences, Vytautas Magnus University, Kaunas, Lithuania; Bakker, S.J.L., Department of Internal Medicine, University of Groningen, University Medical Center Groningen, Groningen, Netherlands; Va…	We proposed that inhibition of mitochondrial adenine nucleotide translocator (ANT) by long chain acyl-CoA (LCAC) underlies the mechanism associating obesity and type 2 diabetes. Here we test that after long-term exposure to a high-fat diet (HFD): (i) there is no adaptation of the mitochondrial compartment that would hinder such ANT inhibition, and (ii) ANT has significant control of the relevant …	High fat diet; Long chain acyl-CoA esters; Mitochondria; Obesity and type 2 diabetes; Oxidative stress	6 n carboxymethyllysine; adenine nucleotide translocase; adenosine triphosphate; fat; glucose; long chain acyl coenzyme a; Oxygen; ubiquinone; ubiquinone 9; unclassified drug; animal cell; animal experiment; animal model; animal tissue; Article; controlled study; inhibition kinetics; lipid diet; liver mitochondrion; long term exposure; male; membrane potential; non insulin dependent diabetes mell…		This research was funded by the Dutch Diabetes Foundation (grant no. 1999.007) and supported by FP6 grants for BioSim, and NucSys. We thank J. van Bezu for technical assistance.										Hansen, P.A., Han, D.H., Marshall, B.A., Nolte, L.A., Chen, M.M., Mueckler, M., Holloszy, J.O., A high fat diet impairs stimulation of glucose transport in muscle. Functional evaluation of potential mechanisms (1998) J. Biol. Chem., 273, pp. 26157-26163; Cruciani-Guglielmacci, C., Vincent-Lamon, M., Rouch, C., Orosco, M., Ktorza, A., Magnan, C., Early changes in insulin secretion and action induc…	Ciapaite, J.; Department of Molecular Cell Physiology, , Amsterdam, Netherlands; email: jolita.ciapaite@falw.vu.nl		17184976	English	Biochim. Biophys. Acta Mol. Basis Dis.	Article	Final	All Open Access, Bronze, Green	Scopus
Okajima Y., Matsuzaka T., Miyazaki S., Motomura K., Ohno H., Sharma R., Shimura T., Istiqamah N., Han S.-I., Mizunoe Y., Osaki Y., Iwasaki H., Yatoh S., Suzuki H., Sone H., Miyamoto T., Aita Y., Takeuchi Y., Sekiya M., Yahagi N., Nakagawa Y., Tomita T., Shimano H.	Morphological and functional adaptation of pancreatic islet blood vessels to insulin resistance is impaired in diabetic db/db mice	2022	Biochimica et Biophysica Acta - Molecular Basis of Disease	1868	4	166339					10.1016/j.bbadis.2022.166339	https://www.scopus.com/inward/record.uri?eid=2-s2.0-85122538825&doi=10.1016%2fj.bbadis.2022.166339&partnerID=40&md5=2a29fdfd6e2ab5ba887871becaa79a33	Department of Endocrinology and Metabolism, Faculty of Medicine, University of Tsukuba, 1-1-1 Tennodai, Tsukuba, Ibaraki 305-8575, Japan; Transborder Medical Research Center, University of Tsukuba, 1-1-1 Tennodai, Tsukuba, Ibaraki 305-8575, Japan; Timelapse Vision Inc., 5-23-11 Honcho, Shiki, Saitama 353-0004, Japan; Department of Internal Medicine, Faculty of Medicine, Niigata University, 1-754 …	Okajima, Y., Department of Endocrinology and Metabolism, Faculty of Medicine, University of Tsukuba, 1-1-1 Tennodai, Tsukuba, Ibaraki 305-8575, Japan; Matsuzaka, T., Department of Endocrinology and Metabolism, Faculty of Medicine, University of Tsukuba, 1-1-1 Tennodai, Tsukuba, Ibaraki 305-8575, Japan, Transborder Medical Research Center, University of Tsukuba, 1-1-1 Tennodai, Tsukuba, Ibaraki 30…	The pancreatic islet vasculature is of fundamental importance to the β-cell response to obesity-associated insulin resistance. To explore islet vascular alterations in the pathogenesis of type 2 diabetes, we evaluated two insulin resistance models: ob/ob mice, which sustain large β-cell mass and hyperinsulinemia, and db/db mice, which progress to diabetes due to secondary β-cell compensation fail…	Blood flow; Endothelial nitric oxide synthase; Pancreatic islet; Type 2 diabetes; Vasculature		Japan Agency for Medical Research and Development; Eli Lilly Japan; Ministry of Education, Culture, Sports, Science and Technology	This work was supported by research funds from Eli Lilly Japan , AMED-CREST from the Japan Agency for Medical Research and Development , AMED (to H.S.) and grants-in-aid for Scientific Research on Innovative Areas 17H06395 (to H.S.) from the Ministry of Education, Culture, Sports, Science, and Technology of Japan . The authors thank Katsuko Okubo and Chizuko Fukui for technical assistance; and th…										Kasuga, M., Insulin resistance and pancreatic beta cell failure (2006) J. Clin. Invest., 116, pp. 1756-1760; Prentki, M., Nolan, C.J., Islet beta cell failure in type 2 diabetes (2006) J. Clin. Invest., 116, pp. 1802-1812; DeFronzo, R.A., Ferrannini, E., Groop, L., Henry, R.R., Herman, W.H., Holst, J.J., Hu, F.B., Weiss, R., Type 2 diabetes mellitus (2015) Nat. Rev. Dis. Primers., 1, p. 15019; Mu…	Matsuzaka, T.; Department of Endocrinology and Metabolism, 1-1-1 Tennodai, Japan; email: t-matsuz@md.tsukuba.ac.jp Shimano, H.; Department of Endocrinology and Metabolism, 1-1-1 Tennodai, Japan; email: hshimano@md.tsukuba.ac.jp	Elsevier B.V.		English	Biochim. Biophys. Acta Mol. Basis Dis.	Article	Final	All Open Access, Hybrid Gold	Scopus
Baret P., Le Sage F., Planesse C., Meilhac O., Devin A., Bourdon E., Rondeau P.	Glycated human albumin alters mitochondrial respiration in preadipocyte 3T3-L1 cells	2017	BioFactors	43	4		577	592		4	10.1002/biof.1367	https://www.scopus.com/inward/record.uri?eid=2-s2.0-85019573386&doi=10.1002%2fbiof.1367&partnerID=40&md5=fa6b7c901bdec16339f6c859fc125ca2	Inserm, UMR 1188 Diabète Athérothrombose Thérapies Réunion Océan Indien (DéTROI), plateforme CYROI, Sainte-Clotilde, France; Université de La Réunion, UMR 1188, Sainte-Clotilde, France; CHU de La Réunion, Centre d'Investigation Clinique, Saint-Denis, France; CNRS, Institut de Biochimie et Génétique Cellulaires, UMR 5095, Université de Bordeaux, Bordeaux, France	Baret, P., Inserm, UMR 1188 Diabète Athérothrombose Thérapies Réunion Océan Indien (DéTROI), plateforme CYROI, Sainte-Clotilde, France, Université de La Réunion, UMR 1188, Sainte-Clotilde, France; Le Sage, F., Inserm, UMR 1188 Diabète Athérothrombose Thérapies Réunion Océan Indien (DéTROI), plateforme CYROI, Sainte-Clotilde, France, Université de La Réunion, UMR 1188, Sainte-Clotilde, France; Pla…	Diabetes and obesity are strongly associated with increased levels of circulating advanced glycation end products (AGEs) and reactive oxygen species (ROS). These two molecular phenomena affect the physiology of adipose tissue, a biological driver of the metabolic syndrome, leading to an inflammatory profile and insulin resistance, which could contribute to obesity/diabetes-associated complication…	3T3-L1 pre-adipocytes; Advanced glycation end products; AGE; mitochondria biogenesis; Oxidative stress	acetylcysteine; advanced glycation end product; catalase; citrate synthase; copper zinc superoxide dismutase; diphenyliodonium salt; glutathione peroxidase; glycosylated albumin; immunoglobulin enhancer binding protein; inducible nitric oxide synthase; manganese superoxide dismutase; messenger RNA; nitric oxide synthase; reduced nicotinamide adenine dinucleotide phosphate oxidase; reduced nicotin…	Ministère de l'Enseignement Supérieur et de la Recherche	This work was supported by the Minist?re de l'Enseignement Sup?rieur et de la Recherche, the Minist?re de l'Outre-Mer, the Conseil R?gional de La R?union and Europe, the Universit? de La R?union and the f?d?ration Environnement Biodiversit? Sant?- FED4126. FL is supported by a fellowship from the Minist?re de l'enseignement sup?rieur et la Recherche. P.B. researched data, reviewed manuscript. F.L…										Wild, S., Roglic, G., Green, A., Sicree, R., King, H., Global prevalence of diabetes: estimates for the year 2000 and projections for 2030 (2004) Diabetes Care, 27, pp. 1047-1053; Pennathur, S., Heinecke, J.W., Mechanisms of oxidative stress in diabetes: implications for the pathogenesis of vascular disease and antioxidant therapy (2004) Front. Biosci., 9, pp. 565-574; Shoelson, S.E., Lee, J., Go…	Bourdon, E.; Inserm, France; email: emmanuel.bourdon@univ-reunion.fr	Blackwell Publishing Inc.	28543688	English	BioFactors	Article	Final		Scopus
Preska Steinberg A., Wang Z.-G., Ismagilov R.F.	Food Polyelectrolytes Compress the Colonic Mucus Hydrogel by a Donnan Mechanism	2019	Biomacromolecules	20	7		2675	2683		6	10.1021/acs.biomac.9b00442	https://www.scopus.com/inward/record.uri?eid=2-s2.0-85068086573&doi=10.1021%2facs.biomac.9b00442&partnerID=40&md5=2feaae1c8bd4f4bed7f4b996c3549dd3	Division of Chemistry and Chemical Engineering, Pasadena, CA 91125, United States; Division of Biology and Biological Engineering, California Institute of Technology, 1200 E. California Blvd., Pasadena, CA 91125, United States	Preska Steinberg, A., Division of Chemistry and Chemical Engineering, Pasadena, CA 91125, United States; Wang, Z.-G., Division of Chemistry and Chemical Engineering, Pasadena, CA 91125, United States; Ismagilov, R.F., Division of Chemistry and Chemical Engineering, Pasadena, CA 91125, United States, Division of Biology and Biological Engineering, California Institute of Technology, 1200 E. Califo…	Systems consisting of a polyelectrolyte solution in contact with a cross-linked polyelectrolyte network are ubiquitous (e.g., biofilms, drug-delivering hydrogels, and mammalian extracellular matrices), yet the underlying physics governing these interactions is not well understood. Here, we find that carboxymethyl cellulose, a polyelectrolyte commonly found in processed foods and associated with i…		Body fluids; Food products; Hydrogels; Mammals; Animal experiments; Carboxy-methyl cellulose; Cross-linked polyelectrolytes; Extracellular matrices; Numerical calculation; Polyelectrolyte solutions; Protective barrier; Protective properties; Polyelectrolytes; carboxymethylcellulose; polyelectrolyte; carboxymethylcellulose; glycoprotein; polyelectrolyte; polymer; animal experiment; Article; colon …	National Science Foundation; Army Research Office	This work was supported in part by Army Research Office (ARO) Multidisciplinary University Research Initiative (MURI) contract no. W911NF-17-1-0402, the Jacobs Institute for Molecular Engineering for Medicine, the Center for Environmental Microbial Interactions (CEMI), an NSF Graduate Research Fellowship DGE-144469 (to A.P.S.) and a Caldwell CEMI Graduate Fellowship (to A.P.S.). We acknowledge Mi…	*E-mail: rustem.admin@caltech.edu. Tel: +1 626 395 2333. Fax: +1 626 568 8743. ORCID Asher Preska Steinberg: 0000-0002-8694-7224 Zhen-Gang Wang: 0000-0002-3361-6114 Rustem F. Ismagilov: 0000-0002-3680-4399 Author Contributions A.P.S. and R.F.I. designed the research; A.P.S. performed the research; A.P.S. analyzed the data. Z.-G.W. guided the theoretical analysis. All authors wrote the paper. Fund…	This work was supported in part by Army Research Office (ARO) Multidisciplinary University Research Initiative (MURI) contract no. W911NF-17-1-0402, the Jacobs Institute for Molecular Engineering for Medicine, the Center for Environmental Microbial Interactions (CEMI), an NSF Graduate Research Fellowship DGE-144469 (to A.P.S.), and a Caldwell CEMI Graduate Fellowship (to A.P.S.). We acknowledge M…								Johansson, M.E.V., Larsson, J.M.H., Hansson, G.C., The Two Mucus Layers of Colon Are Organized by the MUC2 Mucin, whereas the Outer Layer Is a Legislator of Host-Microbial Interactions (2011) Proc. Natl. Acad. Sci. U. S. A., 108, pp. 4659-4665; Ambort, D., Johansson, M.E.V., Gustafsson, J.K., Nilsson, H.E., Ermund, A., Johansson, B.R., Koeck, P.J.B., Hansson, G.C., Calcium and PH-Dependent Packin…	Ismagilov, R.F.; Division of Chemistry and Chemical EngineeringUnited States; email: rustem.admin@caltech.edu	American Chemical Society	31244018	English	Biomacromolecules	Article	Final	All Open Access, Hybrid Gold, Green	Scopus
Gaonkar B., Prabhu K., Rao P., Kamat A., Rao Addoor K., Varma M.	Plasma angiogenesis and oxidative stress markers in patients with diabetic retinopathy	2020	Biomarkers	25	5		397	401		3	10.1080/1354750X.2020.1774654	https://www.scopus.com/inward/record.uri?eid=2-s2.0-85087012101&doi=10.1080%2f1354750X.2020.1774654&partnerID=40&md5=7ef8a3d5889796053f8241d598d9d817	Department of Biochemistry, Kasturba Medical College, Manipal, Manipal Academy of Higher Education, Manipal, Karnataka, India; Department of Community Medicine, Kasturba Medical College, Manipal, Manipal Academy of Higher Education, Manipal, Karnataka, India; Department of Ophthalmology, Kasturba Medical College, Manipal, Manipal Academy of Higher Education, Manipal, Karnataka, India; Department …	Gaonkar, B., Department of Biochemistry, Kasturba Medical College, Manipal, Manipal Academy of Higher Education, Manipal, Karnataka, India; Prabhu, K., Department of Biochemistry, Kasturba Medical College, Manipal, Manipal Academy of Higher Education, Manipal, Karnataka, India; Rao, P., Department of Biochemistry, Kasturba Medical College, Manipal, Manipal Academy of Higher Education, Manipal, Ka…	Background: Neovascularization in the retina and hyperglycaemia-induced oxidative stress are implicated in the pathogenesis of diabetic retinopathy (DR). In this study, we hypothesized that the plasma angiogenic and oxidative stress markers associated with these derangements could aid in the screening of diabetic patients who are at an increased risk of developing retinopathy. Methods: This study…	Angiogenesis; Diabetic retinopathy; Growth factors/cytokines/inflammatory mediators; obesity/diabetes; Oxidative stress	advanced glycation end product; angiogenic factor; gelatinase B; glucose; hypoxia inducible factor 1alpha; malonaldehyde; marker; nitric oxide; pigment epithelium derived factor; thiol; vasculotropin A; advanced glycation end product receptor; biological marker; eye protein; gelatinase B; HIF1A protein, human; hypoxia inducible factor 1alpha; malonaldehyde; nerve growth factor; nitric oxide; pigm…		The authors received no specific funding for this work. The authors acknowledge the Kasturba Medical College and Manipal University for providing laboratory facilities and supporting our study.										Behl, T., Kotwani, A., Exploring the various aspects of the pathological role of vascular endothelial growth factor (VEGF) in diabetic retinopathy (2015) Pharmacological research, 99, pp. 137-148; Beránek, M., Genetic variations and plasma levels of gelatinase A (matrix metalloproteinase-2) and gelatinase B (matrix metalloproteinase-9) in proliferative diabetic retinopathy (2008) Molecular vision…	Gaonkar, B.; Department of Biochemistry, India; email: bskrgnkr@gmail.com	Taylor and Francis Ltd	32529845	English	Biomarkers	Article	Final		Scopus
Bǎbţan A.M., Ilea A., Boşca B.A., Crişan M., Petrescu N.B., Collino M., Sainz R.M., Gerlach J.Q., Câmpian R.S.	Advanced glycation end products as biomarkers in systemic diseases: Premises and perspectives of salivary advanced glycation end products	2019	Biomarkers in Medicine	13	6		479	495		10	10.2217/bmm-2018-0448	https://www.scopus.com/inward/record.uri?eid=2-s2.0-85068095935&doi=10.2217%2fbmm-2018-0448&partnerID=40&md5=d29aaea089ab89c145ea717150c3b306	Department of Oral Rehabilitation, Oral Health and Dental Office Management, Faculty of Dentistry, Iuliu Haţieganu' University of Medicine and Pharmacy Cluj-Napoca, Victor Babe Street, no 15, 400012, Romania; Department of Histology, Faculty of Medicine, Iuliu Haţieganu' University of Medicine and Pharmacy Cluj-Napoca, Louis Pasteur Street, no 4, Cluj-Napoca, 400349, Romania; Department of Drug S…	Bǎbţan, A.M., Department of Oral Rehabilitation, Oral Health and Dental Office Management, Faculty of Dentistry, Iuliu Haţieganu' University of Medicine and Pharmacy Cluj-Napoca, Victor Babe Street, no 15, 400012, Romania; Ilea, A., Department of Oral Rehabilitation, Oral Health and Dental Office Management, Faculty of Dentistry, Iuliu Haţieganu' University of Medicine and Pharmacy Cluj-Napoca, V…	Advanced glycation end products (AGEs) are glycated proteins associated with high dry temperature food processing, coloring and flavor modification of food products. Previous studies on diet-related disease support the role of the glycation products as biomarkers in local and general proinflammatory response. Exogenous and endogenous AGEs are involved in chronic low-level inflammation, which unde…	Advanced glycation end products; AGEs; AGEs diagnosis and downregulation; Biomarkers; biosensor; chronic low-level inflammation; diet-related disease; Metabolic syndrome; metainflammation; saliva	advanced glycation end product; advanced glycation end product receptor; high mobility group B1 protein; reactive oxygen metabolite; advanced glycation end product; biological marker; aging; Article; carcinogenesis; chronic inflammation; cooking; degenerative disease; down regulation; glycation; heart failure; human; hyperglycemia; hyperlipidemia; metabolic syndrome X; mouth squamous cell carcino…	Horizon 2020	This study was supported by ‘Iuliu Hat¸ieganu’ University of Medicine and Pharmacy Cluj-Napoca, Romania PhD grant no. 3999/01.10.2016, and partially by the COFUND-ERA-HDHL ERANET Project, European and International Cooperation – Subpro- gram 3.2 – Horizon 2020, PNCDI III Program – Biomarkers for Nutrition and Health – ‘Innovative technological approaches for validation of salivary AGEs as novel b…										Hodge, I., Dehydrated foods chemistry of browning reactions in model systems (1953) J. Agric. Food Chem, 1 (15), pp. 928-943; Neviere, R., Yu, Y., Wang, L., Implication of advanced glycation end products (AGEs) and their receptor (RAGE) on myocardial contractile and mitochondrial functions (2016) Glycoconj. J, 33 (4), pp. 607-617; Van Nguyen, C., Toxicity of the AGEs generated from the Maillard r…	Boşca, B.A.; Department of Histology, Louis Pasteur Street, no 4, Romania; email: biancabosca@yahoo.com	Future Medicine Ltd.	30968701	English	Biomarkers Med.	Article	Final	All Open Access, Green	Scopus
Sayej W.N., Knight P.R., III, Guo W.A., Mullan B., Ohtake P.J., Davidson B.A., Khan A., Baker R.D., Baker S.S.	Advanced Glycation End Products Induce Obesity and Hepatosteatosis in CD-1 Wild-Type Mice	2016	BioMed Research International	2016		7867852				28	10.1155/2016/7867852	https://www.scopus.com/inward/record.uri?eid=2-s2.0-84959422596&doi=10.1155%2f2016%2f7867852&partnerID=40&md5=586ca3ae563ebe8f9acc3da9d946a761	Digestive Diseases, Hepatology and Nutrition Center, Connecticut Children's Medical Center, Hartford, CT 06106, United States; University of Connecticut, School of Medicine, Farmington, CT 06032, United States; Department of Anesthesiology, School of Medicine and Biomedical Sciences, State University of New York at Buffalo, Buffalo, NY 14214, United States; Veterans Administration, Western New Yo…	Sayej, W.N., Digestive Diseases, Hepatology and Nutrition Center, Connecticut Children's Medical Center, Hartford, CT 06106, United States, University of Connecticut, School of Medicine, Farmington, CT 06032, United States; Knight, P.R., III, Department of Anesthesiology, School of Medicine and Biomedical Sciences, State University of New York at Buffalo, Buffalo, NY 14214, United States, Veteran…	AGEs are a heterogeneous group of molecules formed from the nonenzymatic reaction of reducing sugars with free amino groups of proteins, lipids, and/or nucleic acids. AGEs have been shown to play a role in various conditions including cardiovascular disease and diabetes. In this study, we hypothesized that AGEs play a role in the "multiple hit hypothesis" of nonalcoholic fatty liver disease (NAFL…		advanced glycation end product; interleukin 6; leptin; myeloperoxidase; tumor necrosis factor alpha; advanced glycation end product; interleukin 6; leptin; peroxidase; tumor necrosis factor; adipose tissue; animal experiment; animal model; animal tissue; Article; body weight; CD-1 mouse; comparative study; controlled study; cytokine response; enzyme activity; epididymis fat; fat content; inflamma…	National Heart, Lung, and Blood Institute											Falck-Ytter, Y., Younossi, Z.M., Marchesini, G., McCullough, A.J., Clinical features and natural history of nonalcoholic steatosis syndromes (2001) Seminars in Liver Disease, 21 (1), pp. 17-26; Clark, J.M., Brancati, F.L., Diehl, A.M., Nonalcoholic fatty liver disease (2002) Gastroenterology, 122 (6), pp. 1649-1657; Browning, J.D., Horton, J.D., Molecular mediators of hepatic steatosis and liver …	Sayej, W.N.; Digestive Diseases, United States; email: wsayejmd@yahoo.com	Hindawi Limited	26942201	English	BioMed Res. Int.	Article	Final	All Open Access, Gold, Green	Scopus
Sindhuja A., Vimalavathini R.R., Kavimani S.	In Silico Docking Studies of Antiglycation Activity of Isorhamnetin on Molecular Proteins of Advanced Glycation End Product (AGE) Pathway	2021	Biomedical and Pharmacology Journal	14	4		2299	2306			10.13005/bpj/2331	https://www.scopus.com/inward/record.uri?eid=2-s2.0-85122784072&doi=10.13005%2fbpj%2f2331&partnerID=40&md5=14aa4f3502e67f293a2f6fd691f7daa2	Department of Pharmacology, College of Pharmacy, Mother Theresa Post Graduate and Research Institute of Health Sciences, Gorimedu, Puducherry, 605006, India	Sindhuja, A., Department of Pharmacology, College of Pharmacy, Mother Theresa Post Graduate and Research Institute of Health Sciences, Gorimedu, Puducherry, 605006, India; Vimalavathini, R.R., Department of Pharmacology, College of Pharmacy, Mother Theresa Post Graduate and Research Institute of Health Sciences, Gorimedu, Puducherry, 605006, India; Kavimani, S., Department of Pharmacology, Colleg…	Advanced glycation end products (AGEs) are formed excessively in pathological conditions due to non - enzymatic glycation of proteins, lipids or nucleic acids, affecting their structure and function. Isorhamnetin is a naturally occurring flavonoid with antiinflammatory, anti-oxidant, anti-obesity, anticancer, anti-diabetic and anti-atherosclerosis activity. Structure activity studies of isorhamne…	AGE; Antiglycation; In silico docking; Isorhamnetin; RAGE; STAT	activating transcription factor 4; advanced glycation end product receptor; isorhamnetin; phosphatidylinositol 3 kinase; protein kinase B; STAT protein; Article; binding site; DPPH radical scavenging assay; enzyme active site; human; hydrogen bond; in vitro study; in vivo study; molecular docking; molecular model												Goldin, A, Beckman, J. A, Schmidt, A. M, Creager, M. A., Advanced glycation end products, sparking the development of diabetic vascular injury (2006) Circulation, 114, pp. 597-605; Gkogkolou, P, Bohm, M., Advanced glycation end products. Key players in skin aging? (2012) Dermatoendocrinol, 4 (3), pp. 259-270; Yamagishi, S, Matsui, T., Pathologic role of dietary advanced glycation end products in …	Sindhuja, A.; Department of Pharmacology, Gorimedu, India; email: vimalavathini@gmail.com	Oriental Scientific Publishing Company		English	Biomed. Pharmacol. J.	Article	Final	All Open Access, Gold	Scopus
Sampath C., Rashid M.R., Sang S., Ahmedna M.	Green tea epigallocatechin 3-gallate alleviates hyperglycemia and reduces advanced glycation end products via nrf2 pathway in mice with high fat diet-induced obesity	2017	Biomedicine and Pharmacotherapy	87			73	81		56	10.1016/j.biopha.2016.12.082	https://www.scopus.com/inward/record.uri?eid=2-s2.0-85007472384&doi=10.1016%2fj.biopha.2016.12.082&partnerID=40&md5=9c979804608c40276397fae43d3ed3b8	Department of Health Science, College of Arts and Science, Qatar University, Doha, 2713, Qatar; Laboratory for Functional Foods and Human Health, Center for Excellence in Post-Harvest Technologies, North Carolina Agricultural and Technical State University, North Carolina Research Campus, 500 Laureate Way, Kannapolis, NC 28081, United States	Sampath, C., Department of Health Science, College of Arts and Science, Qatar University, Doha, 2713, Qatar; Rashid, M.R., Department of Health Science, College of Arts and Science, Qatar University, Doha, 2713, Qatar; Sang, S., Laboratory for Functional Foods and Human Health, Center for Excellence in Post-Harvest Technologies, North Carolina Agricultural and Technical State University, North Ca…	Epigallocatechin 3-gallate (EGCG) from green tea may reduce plasma glucose and alleviate complications of diabetes by attenuating advanced glycation end products (AGEs) formation. We hypothesized that EGCG would mitigate AGEs formation via activating the nuclear factor erythroid-2-related-factor-2 (Nrf2) pathway in a mouse model of high fat diet-induced obesity. Dietary EGCG was tested in C57BL/6…	Advance glycation end-products; Diabetes; Dicarbonyl stress; Epigallocatechin gallate; Nrf2; RAGE	advanced glycation end product; alanine aminotransferase; aspartate aminotransferase; epigallocatechin gallate; glucose; insulin; transcription factor Nrf2; advanced glycation end product; catechin; epigallocatechin gallate; Nfe2l2 protein, mouse; tea; transcription factor Nrf2; alanine aminotransferase blood level; animal experiment; animal model; animal tissue; Article; aspartate aminotransfera…	Qatar Foundation; Qatar National Research Fund	This research was made possible by NPRP grant # NPRP 5-220-3-063 from the Qatar National Research Fund (a member of Qatar Foundation). The statements made herein are solely the responsibility of the authors. The authors would also like to thank Dr. Hamda Al-Naemi, Dr. Anthony James and all the staff at Laboratory Animal Research Center, Qatar University for their constant support during the anima…										world health organisati, Obesity: Preventing and Managing the Global Epidemic (2000); IDF Diabetes Atlas Update Poster (2015), 7th ed. International Diabetes Federation Brussels, Belgium; Roblin, L., Childhood obesity: food, nutrient, and eating-habit trends and influences (2007) Appl. Physiol. Nutr. Metab., 32, pp. 635-645; Anders, S., Diabetes, S.C., diet-health behavior, and obesity (2015) Fro…	Ahmedna, M.; College of Health Sciences, Qatar; email: ahmedna@qu.edu.qa	Elsevier Masson SAS	28040599	English	Biomed. Pharmacother.	Article	Final		Scopus
Goss M.J., Nunes M.L.O., Machado I.D., Merlin L., Macedo N.B., Silva A.M.O., Bresolin T.M.B., Santin J.R.	Peel flour of Passiflora edulis Var. Flavicarpa supplementation prevents the insulin resistance and hepatic steatosis induced by low-fructose-diet in young rats	2018	Biomedicine and Pharmacotherapy	102			848	854		10	10.1016/j.biopha.2018.03.137	https://www.scopus.com/inward/record.uri?eid=2-s2.0-85044577685&doi=10.1016%2fj.biopha.2018.03.137&partnerID=40&md5=15debaf4fcb4ea275ecd8860c8fdb81b	Programa de Pós-Graduação em Ciências Farmacêuticas, Universidade do Vale do Itajaí, Rua Uruguai, 458, Itajaí, SC 88302-202, Brazil; NIQFAR CCS, Universidade do Vale do Itajaí, Rua Uruguai, 458, Itajaí, SC 88302-202, Brazil; Departamento de Nutrição (DNUT) da Universidade Federal de Sergipe (UFS), Avenida Marechal Rondon, s/n – Rosa Elze, São Cristóvão, SE 49100-000, Brazil	Goss, M.J., Programa de Pós-Graduação em Ciências Farmacêuticas, Universidade do Vale do Itajaí, Rua Uruguai, 458, Itajaí, SC 88302-202, Brazil; Nunes, M.L.O., NIQFAR CCS, Universidade do Vale do Itajaí, Rua Uruguai, 458, Itajaí, SC 88302-202, Brazil; Machado, I.D., NIQFAR CCS, Universidade do Vale do Itajaí, Rua Uruguai, 458, Itajaí, SC 88302-202, Brazil; Merlin, L., NIQFAR CCS, Universidade do …	The increase in fructose consumption in the last decades has an important correlation with the growth of overweight population. Fructose is a monosaccharide found in fruits, vegetables and honey, however, it is widely used in processed food and beverages such as sweeteners. This monosaccharide is metabolized in the liver, so it can produce glucose, lactate, triglycerides, free fatty acids and uri…	Diabetes; Insulin resistance; Liver injury; Passiflora edulis peel flour	caffeic acid; cholesterol; fructose; insulin; isoorientin; luteolin; phenol derivative; quercetin; rutoside; triacylglycerol; antioxidant; lipid; plant extract; adipocyte; adipose tissue; animal cell; animal experiment; animal model; animal tissue; antioxidant activity; Article; Brazil; controlled study; diabetes mellitus; diet restriction; diet supplementation; DPPH radical scavenging assay; ext…												Ma, X., Lin, L., Yue, J., Wu, C.S., Guo, C.A., Wang, R., Yu, K.J., Sun, Y., Suppression of ghrelin exacerbates HFCS-induced adiposity and insulin resistance (2017) Int. J. Mol. Sci., 18. , pii: E1302; Dilk, A., Savaiano, D.A., Sugar price supports and taxation: a public health policy paradox (2017) Nutr. Today, 52, pp. 143-150; Zhang, D.M., Jiao, R.Q., Kong, L.D., High dietary fructose: direct or…	Santin, J.R.; Programa de Pós-Graduação em Ciências Farmacêuticas, Rua Uruguai, 458, Brazil; email: jrs.santin@univali.br	Elsevier Masson SAS	29605773	English	Biomed. Pharmacother.	Article	Final		Scopus
Drosatos I.-A., Tsoporis J.N., Izhar S., Gupta S., Tsirebolos G., Sakadakis E., Triantafyllis A.S., Rigopoulos A., Rigopoulos D., Rallidis L.S., Rizos I., Parker T.G.	Differential regulation of circulating soluble receptor for advanced glycation end products (SRAGEs) and its ligands S100A8/A9 four weeks post an exercise intervention in a cohort of young army recruits	2021	Biomolecules	11	9	1354					10.3390/biom11091354	https://www.scopus.com/inward/record.uri?eid=2-s2.0-85114723700&doi=10.3390%2fbiom11091354&partnerID=40&md5=d20b38eb95dd8fd6b59cbb1144d90865	Second Department of Cardiology, Attikon University Hospital, Athens, 12462, Greece; Department of Preventive Medicine, 414 Military Hospital, Athens, 15236, Greece; Keenan Research Centre for Biomedical Science, Li Ka Shing Knowledge Institute, Unity Health Toronto, University of Toronto, Toronto, ON M5B 1W8, Canada; Department of Cardiology, 401 General Military Hospital of Athens, Athens, 1152…	Drosatos, I.-A., Second Department of Cardiology, Attikon University Hospital, Athens, 12462, Greece, Department of Preventive Medicine, 414 Military Hospital, Athens, 15236, Greece; Tsoporis, J.N., Keenan Research Centre for Biomedical Science, Li Ka Shing Knowledge Institute, Unity Health Toronto, University of Toronto, Toronto, ON M5B 1W8, Canada; Izhar, S., Keenan Research Centre for Biomedic…	Apart from its beneficial effects on cardiovascular risk factors, an anti-inflammatory effect of exercise is strongly implicated. Yet, data regarding the effect of an exercise intervention on healthy individuals are limited and contradictory. The present study aimed to investigate the effects of a physical activity intervention on the soluble form of the receptor for advanced glycation end produc…	Exercise; IL-6; Inflammation; Physical activity; S100A8/A9; SRAGEs	advanced glycation end product; antiinflammatory agent; calgranulin A; calgranulin B; collagenase; elastase; interleukin 1beta; interleukin 6; recombinant protein; trypsin; tumor necrosis factor; adult; aerobic exercise; animal cell; animal experiment; animal model; anthropometry; aortic smooth muscle cell; Article; blood sampling; body mass; body weight; cohort analysis; controlled study; diasto…												Piepoli, M.F., Hoes, A.W., Agewall, S., Albus, C., Brotons, C., Catapano, A.L., Cooney, M.T., Deaton, C., European Guidelines on cardiovascular disease prevention in clinical practice (2016) Eur. Heart J, 37, pp. 2315-2381. , [CrossRef] [PubMed]; Gleeson, M., Bishop, N.C., Stensel, D.J., Lindley, M.R., Mastana, S.S., Nimmo, M.A., The anti-inflammatory effects of exercise: Mechanisms and implicati…	Tsoporis, J.N.; Keenan Research Centre for Biomedical Science, Canada; email: jimtsoporis@sympatico.ca	MDPI	34572568	English	Biomolecules	Article	Final	All Open Access, Gold, Green	Scopus
Chiappalupi S., Salvadori L., Donato R., Riuzzi F., Sorci G.	Hyperactivated rage in comorbidities as a risk factor for severe covid-19—the role of rage-ras crosstalk	2021	Biomolecules	11	6	876				4	10.3390/biom11060876	https://www.scopus.com/inward/record.uri?eid=2-s2.0-85107666224&doi=10.3390%2fbiom11060876&partnerID=40&md5=816161b4d40a8467882901cbbd2fc8a0	Department of Medicine and Surgery, University of Perugia, Perugia, 06132, Italy; Interuniversity Institute of Myology (IIM), Perugia, 06132, Italy; Department of Translational Medicine, University of Piemonte Orientale, Novara, 28100, Italy; Consorzio Interuniversitario Biotecnologie (CIB), Trieste, 34127, Italy; Centro Universitario di Ricerca sulla Genomica Funzionale (CURGeF), University of P…	Chiappalupi, S., Department of Medicine and Surgery, University of Perugia, Perugia, 06132, Italy, Interuniversity Institute of Myology (IIM), Perugia, 06132, Italy; Salvadori, L., Interuniversity Institute of Myology (IIM), Perugia, 06132, Italy, Department of Translational Medicine, University of Piemonte Orientale, Novara, 28100, Italy; Donato, R., Interuniversity Institute of Myology (IIM), P…	The receptor for advanced glycation-end products (RAGE) is a multiligand receptor with a role in inflammatory and pulmonary pathologies. Hyperactivation of RAGE by its ligands has been reported to sustain inflammation and oxidative stress in common comorbidities of severe COVID-19. RAGE is essential to the deleterious effects of the renin–angiotensin system (RAS), which participates in infection …	AGER polymorphisms; COVID-19 comorbidities; RAGE	advanced glycation end product; advanced glycation end product receptor; calcyclin; calgranulin A; calgranulin B; calgranulin C; calvasculin; high mobility group B1 protein; pentosidine; protein S100B; advanced glycation end product receptor; aging; Article; atrial fibrillation; cardiovascular disease; chronic obstructive lung disease; coronary artery disease; coronavirus disease 2019; dementia; …	Ministero dell’Istruzione, dell’Università e della Ricerca; Fondazione Cassa di Risparmio di Perugia; Associazione Italiana per la Ricerca sul Cancro	This research was funded by Associazione Italiana per la Ricerca sul Cancro, grants number 17581 and 24762; Ministero Istruzione Universit? e Ricerca (MIUR), grant number CMPT195992; Fondazione Cassa di Risparmio di Perugia, grant number 2019.0321.026.	Funding: This research was funded by Associazione Italiana per la Ricerca sul Cancro, grants number 17581 and 24762; Ministero Istruzione Università e Ricerca (MIUR), grant number CMPT195992; Fondazione Cassa di Risparmio di Perugia, grant number 2019.0321.026.									Chen, Y., Liu, Q., Guo, D., Emerging coronaviruses: Genome structure, replication, and pathogenesis (2020) J. Med. Virol, 92, p. 2249; Van Oosterhout, C., Hall, N., Ly, H., Tyler, K.M., COVID-19 evolution during the pandemic—Implications of new SARS-CoV-2 variants on disease control and public health policies (2021) Virulence, 12, pp. 507-508; He, X., Cheng, X., Feng, X., Wan, H., Chen, S., Xiong…	Donato, R.; Interuniversity Institute of Myology (IIM)Italy; email: rosario.donato@unipg.it Sorci, G.; Department of Medicine and Surgery, Italy; email: guglielmo.sorci@unipg.it	MDPI AG	34204735	English	Biomolecules	Article	Final	All Open Access, Green	Scopus
Papastavrou N., Chatzopoulou M., Pegklidou K., Nicolaou I.	1-Hydroxypyrazole as a bioisostere of the acetic acid moiety in a series of aldose reductase inhibitors	2013	Bioorganic and Medicinal Chemistry	21	17		4951	4957		15	10.1016/j.bmc.2013.06.062	https://www.scopus.com/inward/record.uri?eid=2-s2.0-84881369164&doi=10.1016%2fj.bmc.2013.06.062&partnerID=40&md5=3036ec4ce5c065f122b4b45a65537755	Department of Pharmaceutical Chemistry, School of Pharmacy, Aristotle University of Thessaloniki, 54124 Thessaloniki, Greece	Papastavrou, N., Department of Pharmaceutical Chemistry, School of Pharmacy, Aristotle University of Thessaloniki, 54124 Thessaloniki, Greece; Chatzopoulou, M., Department of Pharmaceutical Chemistry, School of Pharmacy, Aristotle University of Thessaloniki, 54124 Thessaloniki, Greece; Pegklidou, K., Department of Pharmaceutical Chemistry, School of Pharmacy, Aristotle University of Thessaloniki,…	Therapeutic intervention with aldose reductase inhibitors appears to be promising for major pathological conditions (i.e., long-term diabetic complications and inflammatory pathologies). So far, however, clinical candidates have failed due to adverse side-effects (spiroimides) or poor bioavailability (carboxylic acids). In this work, we succeeded in the bioisosteric replacement of an acetic acid …	Aldose reductase inhibitors; Bioisosterism; Inflammatory pathologies; Long-term diabetic complications; Molecular obesity	(1,1' biphenyl) 4 yl(1h pyrrol 2 yl)methanone; (1,1' biphenyl) 4 yl[1 (1 hydroxy 1h pyrazol 4 yl) 1h pyrrol 2 yl]methanone; (1,1' biphenyl) 4 yl[1 (1 hydroxy 1h pyrazol 4 yl) 1h pyrrol 3 yl]methanone; (1,1' biphenyl) 4 yl[1 [1 (benzyloxy) 1h pyrazol 4 yl] 1h pyrrol 2 yl]methanone; 1 (benzyloxy) 4 (1h pyrrol 1 yl) 1h pyrazole; 1 (benzyloxy) 4 iodo 1h pyrazole; 1 hydroxypyrazole; 2 [2 (4 methoxyben…	Aristotle University of Thessaloniki	This work was supported by Aristotle University’s Research Committee under Action Gamma: Support of Basic Research .										Alexiou, P., Pegklidou, K., Chatzopoulou, M., Nicolaou, I., Demopoulos, V.J., (2009) Curr. Med. Chem., 16, p. 734; Ramasamy, R., Goldberg, I.J., (2010) Circ. Res., 106, p. 1449; Giacco, F., Brownlee, M., (2010) Circ. Res., 107, p. 1058; Srivastava, S.K., Ramana, K.V., Bhatnagar, A., (2005) Endocr. Rev., 26, p. 380; Yadav, U.C., Ramana, K.V., Srivastava, S.K., (2011) Chem. Biol. Interact., 191, p.…	Chatzopoulou, M.; Department of Pharmaceutical Chemistry, , 54124 Thessaloniki, Greece; email: chatzom@pharm.auth.gr		23891165	English	Bioorg. Med. Chem.	Article	Final		Scopus
Farhangi M.A., Nameni G., Hajiluian G., Mesgari-Abbasi M.	Cardiac tissue oxidative stress and inflammation after vitamin D administrations in high fat- diet induced obese rats	2017	BMC Cardiovascular Disorders	17	1	161				33	10.1186/s12872-017-0597-z	https://www.scopus.com/inward/record.uri?eid=2-s2.0-85021180572&doi=10.1186%2fs12872-017-0597-z&partnerID=40&md5=a54229a0ec0fa80b22109a29e4ca87dd	Tabriz University of Medical Sciences, Drug Applied Research Center, Nutrition Research Center, Department of Community Nutrition, Attar Neyshabouri Street, Tabriz, Iran; Tabriz University of Medical Sciences, Student Research Committee, Neuroscience Research Center, Tabriz, Iran; Tabriz University of Medical Sciences, Nutrition Research Center, Department of Community Nutrition, Tabriz, Iran	Farhangi, M.A., Tabriz University of Medical Sciences, Drug Applied Research Center, Nutrition Research Center, Department of Community Nutrition, Attar Neyshabouri Street, Tabriz, Iran; Nameni, G., Tabriz University of Medical Sciences, Student Research Committee, Neuroscience Research Center, Tabriz, Iran; Hajiluian, G., Tabriz University of Medical Sciences, Nutrition Research Center, Departme…	Background: Obesity is associated with numerous metabolic and inflammatory disorders. The current study was aimed to evaluate the effects of vitamin D administration on the markers of oxidative stress and inflammation in the cardiac tissue of high-fat diet induced obese rats. Methods: In the beginning of the study, 40 male Wistar rats were divided into two groups: normal diet (ND) and high fat di…	Cardiac tissue; Inflammation; Obesity; Oxidative stress; Vitamin D	advanced glycation end product receptor; calcitriol; catalase; cholesterol; glutathione peroxidase; glutathione reductase; high density lipoprotein cholesterol; low density lipoprotein cholesterol; malonaldehyde; reactive oxygen metabolite; reduced nicotinamide adenine dinucleotide phosphate; superoxide dismutase; triacylglycerol; tumor necrosis factor; vitamin D; antiinflammatory agent; antioxid…	Drug Applied Research Center, Tabriz University of Medical Sciences	This research has been funded by a grant from Drug Applied Research Center Tabriz University of Medical Sciences.										Fernandez-Sanchez, A., Madrigal-Santillan, E., Bautista, M., Esquivel-Soto, J., Morales-González, A., Esquivel-Chirino, C., Inflammation, oxidative stress, obesity (2011) Int J Mol Sci, 12 (5), pp. 3117-3132; Miller, A.A., Spencer, S.J., Obesity and neuroinflammation: a pathway to cognitive impairment (2014) Brain Behav Imunol, 42, pp. 10-21; Ng, M., Fleming, T., Robinson, M., Thomson, B., Graetz…	Farhangi, M.A.; Tabriz University of Medical Sciences, Attar Neyshabouri Street, Iran; email: abbasalizad_m@yahoo.com	BioMed Central Ltd.	28629326	English	BMC Cardiovasc. Disord.	Article	Final	All Open Access, Gold, Green	Scopus
Bil J., Możeńska O.	The vicious cycle: a history of obesity and COVID-19	2021	BMC Cardiovascular Disorders	21	1	332					10.1186/s12872-021-02134-y	https://www.scopus.com/inward/record.uri?eid=2-s2.0-85109378168&doi=10.1186%2fs12872-021-02134-y&partnerID=40&md5=d3b5c1a962730d3974d3bfa8eb29655d	Department of Invasive Cardiology, Centre of Postgraduate Medical Education, Woloska Street 137, Warsaw, 02-507, Poland; Department of Internal Medicine, Hypertension and Angiology, Independent Public Central Clinical Hospital, Medical University of Warsaw, Warsaw, Poland	Bil, J., Department of Invasive Cardiology, Centre of Postgraduate Medical Education, Woloska Street 137, Warsaw, 02-507, Poland; Możeńska, O., Department of Internal Medicine, Hypertension and Angiology, Independent Public Central Clinical Hospital, Medical University of Warsaw, Warsaw, Poland	Recently, we face a surge in the fast-forward Coronavirus Disease 2019 (COVID-19) pandemic with nearly 170 million confirmed cases and almost 3.5 million confirmed deaths at the end of May 2021. Obesity, also known as the pandemic of the 21st century, has been evolving as an adverse prognostic marker. Obesity is associated with a higher risk of being SARS-CoV-2-positive (46%), as well as hospital…	ACE2; Coronavirus disease-related cardiometabolic syndrome; GLP-1; High-processed food; SARS-CoV-2; Statins	angiotensin converting enzyme 2; angiotensin receptor antagonist; dipeptidyl carboxypeptidase inhibitor; glucagon like peptide 1 receptor agonist; hydroxymethylglutaryl coenzyme A reductase inhibitor; ruxolitinib; simvastatin; Article; body weight gain; cardiovascular disease; corona disease related cardiometabolic syndrome; coronavirus disease 2019; diabetes mellitus; energy expenditure; glycemi…		None.										(2019), https://www.who.int/emergencies/diseases/novel-coronavirus-, Accessed 27 Nov; Li, J., Zhang, Y., Wang, F., Cardiac damage in patients with the severe type of coronavirus disease 2019 (COVID-19) (2020) BMC Cardiovasc Disord, 20 (1), p. 479. , COI: 1:CAS:528:DC%2BB3cXitlGksLzK; Sardu, C., Marfella, R., Maggi, P., Implications of AB0 blood group in hypertensive patients with covid-19 (2020) …	Bil, J.; Department of Invasive Cardiology, Woloska Street 137, Poland; email: biljacek@gmail.com	BioMed Central Ltd	34229605	English	BMC Cardiovasc. Disord.	Article	Final	All Open Access, Gold, Green	Scopus
Muga M.A., Owili P.O., Hsu C.-Y., Rau H.-H., Chao J.C.-J.	Dietary patterns, gender, and weight status among middle-aged and older adults in Taiwan: A cross-sectional study	2017	BMC Geriatrics	17	1	268				9	10.1186/s12877-017-0664-4	https://www.scopus.com/inward/record.uri?eid=2-s2.0-85034737382&doi=10.1186%2fs12877-017-0664-4&partnerID=40&md5=7def36998e888892cc3f1c45b01fb5ac	School of Nutrition and Health Sciences, College of Nutrition, Taipei Medical University, Taipei, Taiwan; Nutrition and Dietetics, University of Eastern Africa, Baraton, Eldoret, Kenya; Department of Public Health, School of Health Sciences, University of Eastern Africa, Baraton, Eldoret, Kenya; Institute of Environmental and Occupational Health Sciences, School of Medicine, National Yang-Ming Un…	Muga, M.A., School of Nutrition and Health Sciences, College of Nutrition, Taipei Medical University, Taipei, Taiwan, Nutrition and Dietetics, University of Eastern Africa, Baraton, Eldoret, Kenya; Owili, P.O., Department of Public Health, School of Health Sciences, University of Eastern Africa, Baraton, Eldoret, Kenya, Institute of Environmental and Occupational Health Sciences, School of Medici…	Background: Diet has been associated with differences in weight and nutritional status of an individual. The prevalence of overweight and obesity increased among adults in Taiwan. Hence, we examined the relationship between dietary patterns and weight status by gender among middle-aged and older adults in Taiwan. Methods: The cross-sectional data of 62,965 participants aged ≥40 years were retriev…	Body mass index; Dietary patterns; Obesity; Overweight; Underweight	age; aged; body weight; comparative study; cross-sectional study; cultural factor; feeding behavior; female; human; male; Middle Aged; sex factor; Taiwan; Age Factors; aged; body weight; Cross-Cultural Comparison; Cross-Sectional Studies; feeding behavior; female; Humans; male; Middle Aged; Sex Factors; Taiwan												(2015) Annual Report of Health Promotion Administration: Promoting Your Health, p. 2015. , Health Promotion Administration, Ministry of Health and Welfare, R.O.C Health Promotion Administration, Ministry of Health and Welfare, R.O.C Taipei City; (2016) Obesity and Overweight, , http://www.who.int/mediacentre/factsheets/fs311/en/, World Health Organization Media Centre Acessed 1 June 2017; Hall, K…	Chao, J.C.-J.; School of Nutrition and Health Sciences, Taiwan; email: chenjui@tmu.edu.tw	BioMed Central Ltd.	29162048	English	BMC Geriatr.	Article	Final	All Open Access, Gold, Green	Scopus
Bauld L., Beeken R.J., Brand J., Demark-Wahnefried W., Drakesmith H., Dwyer T., Frezza C., Giovannucci E.L., Gunter M.J., Hursting S.D., Khaw K.T., Lake A.A., Maddocks O.D.K., Martin R.M., Michels K.B., Mwatsama M., Powers H.J., Reddington F., Reinhardt R.A., Relton C.L., Riboli E., Rudensky A.Y., Song M., Strausberg R.L., Timpson N.J., Waterland R.A., White M., Wiemels J.L., Willett W.C.	Current opportunities to catalyze research in nutrition and cancer prevention - An interdisciplinary perspective	2019	BMC Medicine	17	1	148				1	10.1186/s12916-019-1383-9	https://www.scopus.com/inward/record.uri?eid=2-s2.0-85070600904&doi=10.1186%2fs12916-019-1383-9&partnerID=40&md5=aa795a6f52b123df887641aeaeafacae	Usher Institute, College of Medicine and Veterinary Medicine, University of Edinburgh, United Kingdom; Leeds Institute of Health Sciences, University of Leeds, United Kingdom; Cancer Research UK, Angel Building, 407 St John Street, London, EC1V 4 AD, United Kingdom; O'Neal Comprehensive Cancer Center, University of Alabama at Birmingham, Birmingham, AL, United States; MRC Human Immunology Unit, M…	Bauld, L., Usher Institute, College of Medicine and Veterinary Medicine, University of Edinburgh, United Kingdom; Beeken, R.J., Leeds Institute of Health Sciences, University of Leeds, United Kingdom; Brand, J., Cancer Research UK, Angel Building, 407 St John Street, London, EC1V 4 AD, United Kingdom; Demark-Wahnefried, W., O'Neal Comprehensive Cancer Center, University of Alabama at Birmingham, …	Cancer Research UK and Ludwig Cancer Research convened an inaugural international Cancer Prevention and Nutrition Conference in London on December 3-4, 2018. Much of the discussion focused on the need for systematic, interdisciplinary approaches to better understand the relationships of nutrition, exercise, obesity and metabolic dysfunction with cancer development. Scientists at the meeting under…	Cancer prevention; Developmental origins; Diet; Epidemiology; Epigenetics; Interdisciplinary; Metabolism; Nutrition; Obesity; Physical activity; Public health	Article; body weight; cancer diagnosis; cancer prevention; cancer risk; clinical outcome; clinical research; epigenetics; food intake; health care need; high calorie diet; human; interdisciplinary research; nutrition; obesity; physical activity; public health; risk factor	NIHR Bristol Biomedical Research Centre; National Institute for Health Research; Cancer Research UK	CF is member of the Scientific Advisory Board of Owlstone Medical, and scientific advisor for Istesso LTD. AYR is a SAB member of FLX Bio, Vedanta Biosciences, BioInvent, Surface Oncology and a co-founder of Sonoma Therapeutics. He holds stock options in FLX Bio and Vedanta Biosciences and hold stocks in Surface Oncology. ODKM is an inventor on CRUK patent application GB1603098.3. RMM is supporte…										Brown, K.F., Rumgay, H., Dunlop, C., Ryan, M., Quartly, F., Cox, A., The fraction of cancer attributable to modifiable risk factors in England, Wales, Scotland, Northern Ireland, and the United Kingdom in 2015 (2018) Br J Cancer, 118 (8), pp. 1130-1141. , 10.1038/s41416-018-0029-6 29567982 5931106; Parkin, D.M., Boyd, L., Walker, L.C., 16. the fraction of cancer attributable to lifestyle and envi…	Brand, J.; Cancer Research UK, 407 St John Street, United Kingdom; email: jessica.brand@cancer.org.uk	BioMed Central Ltd.	31357989	English	BMC Med.	Article	Final	All Open Access, Gold, Green	Scopus
[truncated: 1,026 more rows]
